# Supplementary material for: Superionic effect and anisotropic texture in Earth’s inner core driven by geomagnetic field
Source: Nat Commun. 2023 Mar 24;14:1656. doi: 10.1038/s41467-023-37376-1 (PMC10039083; doi:10.1038/s41467-023-37376-1)
Supplement: Supplementary file 3 — Source Data [file 41467_2023_37376_MOESM3_ESM.zip]

Archive with 6 entries (6 files):
- Figure 1.xlsx
- Figure 2BC.xlsx
- Figure 2D.xlsx
- Figure 3A.xlsx
- Figure 3BC.xlsx
- Figure 4.xlsx
