# Supplementary material for: Superionic effect and anisotropic texture in Earth’s inner core driven by geomagnetic field
Source: Nat Commun. 2023 Mar 24;14:1656. doi: 10.1038/s41467-023-37376-1 (PMC10039083; doi:10.1038/s41467-023-37376-1)
Supplement: Supplementary file 3 — Source Data [file 41467_2023_37376_MOESM3_ESM.zip › Figure 1.xlsx]

## Sheet: Sheet1
degree	6000K	5000K	4000K	3000K	2000K	0K		degree	FeH0.0625	FeH0.125	FeH0.25	FeH_5500_330
	VP (km/s)	VP (km/s)	VP (km/s)	VP (km/s)	VP (km/s)	VP (km/s)			VP (km/s)	VP (km/s)	VP (km/s)	VP (km/s)
0	11.4933	11.8642	12.359	12.7251	12.9024	13.1844		0	11.6403	11.6083	11.4933	11.3027
1	11.4926	11.8637	12.3585	12.7245	12.9019	13.1839		1	11.6399	11.6078	11.4926	11.3021
2	11.4907	11.8622	12.3569	12.7228	12.9005	13.1826		2	11.6384	11.6063	11.4907	11.3004
3	11.4874	11.8597	12.3542	12.7198	12.8982	13.1803		3	11.636	11.6038	11.4874	11.2974
4	11.4829	11.8561	12.3504	12.7157	12.8949	13.1772		4	11.6327	11.6003	11.4829	11.2933
5	11.4771	11.8516	12.3455	12.7105	12.8908	13.1733		5	11.6284	11.5957	11.4771	11.288
6	11.4701	11.8462	12.3396	12.7041	12.8858	13.1685		6	11.6232	11.5903	11.4701	11.2817
7	11.4619	11.8398	12.3328	12.6967	12.8799	13.1629		7	11.6171	11.5839	11.4619	11.2742
8	11.4525	11.8324	12.3249	12.6882	12.8732	13.1565		8	11.6102	11.5766	11.4525	11.2656
9	11.442	11.8242	12.3161	12.6787	12.8658	13.1494		9	11.6025	11.5684	11.442	11.2561
10	11.4303	11.8152	12.3065	12.6682	12.8575	13.1415		10	11.5939	11.5594	11.4303	11.2455
11	11.4177	11.8053	12.2959	12.6569	12.8486	13.1331		11	11.5847	11.5496	11.4177	11.234
12	11.4041	11.7947	12.2846	12.6446	12.8391	13.124		12	11.5747	11.539	11.4041	11.2217
13	11.3895	11.7834	12.2726	12.6315	12.829	13.1143		13	11.5641	11.5278	11.3895	11.2085
14	11.3741	11.7714	12.2598	12.6177	12.8183	13.1042		14	11.5529	11.5159	11.3741	11.1945
15	11.3579	11.7589	12.2465	12.6032	12.8071	13.0936		15	11.5412	11.5035	11.3579	11.1798
16	11.341	11.7457	12.2325	12.5881	12.7955	13.0827		16	11.529	11.4905	11.341	11.1645
17	11.3234	11.7321	12.2181	12.5725	12.7836	13.0714		17	11.5163	11.477	11.3234	11.1486
18	11.3053	11.718	12.2033	12.5564	12.7714	13.0599		18	11.5033	11.4632	11.3053	11.1322
19	11.2867	11.7035	12.1881	12.5399	12.7589	13.0483		19	11.4901	11.449	11.2867	11.1153
20	11.2676	11.6888	12.1726	12.523	12.7463	13.0365		20	11.4766	11.4346	11.2676	11.0981
21	11.2483	11.6738	12.1569	12.506	12.7337	13.0247		21	11.463	11.4199	11.2483	11.0806
22	11.2287	11.6586	12.1411	12.4888	12.721	13.0129		22	11.4492	11.4052	11.2287	11.0629
23	11.2089	11.6433	12.1252	12.4716	12.7084	13.0013		23	11.4355	11.3903	11.2089	11.0451
24	11.1891	11.628	12.1094	12.4543	12.696	12.9899		24	11.4218	11.3756	11.1891	11.0273
25	11.1694	11.6127	12.0937	12.4372	12.6838	12.9787		25	11.4083	11.3609	11.1694	11.0095
26	11.1497	11.5975	12.0782	12.4202	12.6719	12.9679		26	11.395	11.3463	11.1497	10.9918
27	11.1303	11.5824	12.0629	12.4035	12.6603	12.9574		27	11.3819	11.332	11.1303	10.9743
28	11.1111	11.5676	12.048	12.3872	12.6492	12.9475		28	11.3692	11.3181	11.1111	10.9571
29	11.0923	11.5531	12.0335	12.3713	12.6386	12.9382		29	11.357	11.3045	11.0923	10.9403
30	11.074	11.5389	12.0194	12.3559	12.6286	12.9294		30	11.3452	11.2913	11.074	10.9239
31	11.0562	11.5252	12.006	12.3411	12.6193	12.9214		31	11.3339	11.2787	11.0562	10.908
32	11.039	11.512	11.9932	12.327	12.6106	12.9141		32	11.3232	11.2666	11.039	10.8927
33	11.0226	11.4993	11.981	12.3136	12.6027	12.9076		33	11.3133	11.2552	11.0226	10.8781
34	11.0069	11.4873	11.9697	12.301	12.5957	12.902		34	11.304	11.2445	11.0069	10.8642
35	10.9921	11.4758	11.9591	12.2893	12.5895	12.8973		35	11.2955	11.2345	10.9921	10.8511
36	10.9782	11.4651	11.9495	12.2785	12.5843	12.8935		36	11.2878	11.2253	10.9782	10.8388
37	10.9652	11.4552	11.9407	12.2687	12.58	12.8908		37	11.281	11.217	10.9652	10.8274
38	10.9533	11.446	11.933	12.26	12.5768	12.8891		38	11.2752	11.2096	10.9533	10.817
39	10.9425	11.4377	11.9262	12.2523	12.5745	12.8885		39	11.2702	11.2031	10.9425	10.8076
40	10.9328	11.4303	11.9205	12.2457	12.5734	12.889		40	11.2663	11.1976	10.9328	10.7992
41	10.9243	11.4237	11.9159	12.2403	12.5734	12.8907		41	11.2633	11.1931	10.9243	10.792
42	10.9169	11.4181	11.9124	12.236	12.5745	12.8934		42	11.2614	11.1896	10.9169	10.7858
43	10.9108	11.4134	11.91	12.233	12.5767	12.8974		43	11.2605	11.1871	10.9108	10.7807
44	10.9059	11.4097	11.9087	12.2312	12.58	12.9025		44	11.2607	11.1857	10.9059	10.7768
45	10.9023	11.407	11.9086	12.2306	12.5846	12.9087		45	11.262	11.1854	10.9023	10.7741
46	10.9	11.4052	11.9097	12.2312	12.5902	12.9161		46	11.2643	11.1861	10.9	10.7725
47	10.8989	11.4044	11.9119	12.2331	12.5969	12.9247		47	11.2676	11.1878	10.8989	10.7721
48	10.8992	11.4046	11.9152	12.2362	12.6048	12.9344		48	11.272	11.1907	10.8992	10.7729
49	10.9006	11.4058	11.9197	12.2404	12.6138	12.9451		49	11.2774	11.1945	10.9006	10.7748
50	10.9033	11.4079	11.9252	12.2459	12.6238	12.9569		50	11.2839	11.1994	10.9033	10.7778
51	10.9072	11.4109	11.9319	12.2525	12.6348	12.9698		51	11.2913	11.2053	10.9072	10.782
52	10.9123	11.4149	11.9395	12.2603	12.6469	12.9836		52	11.2997	11.2121	10.9123	10.7872
53	10.9186	11.4197	11.9482	12.2691	12.6598	12.9984		53	11.3089	11.2199	10.9186	10.7935
54	10.9259	11.4254	11.9579	12.2789	12.6737	13.0141		54	11.3191	11.2285	10.9259	10.8008
55	10.9343	11.4319	11.9684	12.2897	12.6884	13.0306		55	11.3301	11.238	10.9343	10.8091
56	10.9437	11.4391	11.9798	12.3015	12.7039	13.0479		56	11.3418	11.2483	10.9437	10.8182
57	10.954	11.4471	11.992	12.3141	12.7202	13.0659		57	11.3543	11.2594	10.954	10.8282
58	10.9652	11.4558	12.005	12.3275	12.737	13.0845		58	11.3674	11.2711	10.9652	10.8391
59	10.9772	11.4651	12.0186	12.3417	12.7545	13.1037		59	11.3811	11.2835	10.9772	10.8506
60	10.99	11.475	12.0329	12.3565	12.7725	13.1234		60	11.3954	11.2964	10.99	10.8628
61	11.0034	11.4854	12.0477	12.3719	12.791	13.1435		61	11.4102	11.3099	11.0034	10.8757
62	11.0175	11.4962	12.063	12.3879	12.8098	13.164		62	11.4253	11.3238	11.0175	10.889
63	11.032	11.5074	12.0787	12.4042	12.8289	13.1847		63	11.4408	11.3381	11.032	10.9029
64	11.0469	11.519	12.0947	12.4209	12.8482	13.2056		64	11.4566	11.3526	11.0469	10.917
65	11.0622	11.5309	12.1109	12.4379	12.8677	13.2266		65	11.4726	11.3674	11.0622	10.9316
66	11.0778	11.5429	12.1273	12.4551	12.8872	13.2477		66	11.4886	11.3824	11.0778	10.9463
67	11.0935	11.5551	12.1438	12.4724	12.9067	13.2686		67	11.5048	11.3974	11.0935	10.9612
68	11.1094	11.5674	12.1603	12.4897	12.9261	13.2894		68	11.5208	11.4125	11.1094	10.9761
69	11.1252	11.5796	12.1767	12.5069	12.9452	13.3099		69	11.5368	11.4275	11.1252	10.9911
70	11.141	11.5919	12.193	12.524	12.9641	13.3302		70	11.5527	11.4423	11.141	11.0059
71	11.1566	11.604	12.209	12.5408	12.9827	13.35		71	11.5682	11.457	11.1566	11.0206
72	11.1719	11.6159	12.2247	12.5573	13.0008	13.3694		72	11.5835	11.4714	11.1719	11.0351
73	11.187	11.6275	12.2401	12.5735	13.0185	13.3881		73	11.5983	11.4854	11.187	11.0493
74	11.2016	11.6389	12.255	12.5891	13.0355	13.4063		74	11.6128	11.499	11.2016	11.063
75	11.2158	11.6499	12.2694	12.6043	13.0519	13.4238		75	11.6266	11.5122	11.2158	11.0763
76	11.2294	11.6605	12.2831	12.6188	13.0676	13.4404		76	11.64	11.5248	11.2294	11.0891
77	11.2424	11.6706	12.2963	12.6326	13.0825	13.4563		77	11.6526	11.5368	11.2424	11.1013
78	11.2547	11.6801	12.3087	12.6457	13.0966	13.4712		78	11.6646	11.5482	11.2547	11.1129
79	11.2662	11.6891	12.3204	12.6579	13.1097	13.4852		79	11.6758	11.5589	11.2662	11.1238
80	11.277	11.6975	12.3312	12.6693	13.1219	13.4981		80	11.6862	11.5688	11.277	11.1339
81	11.2869	11.7052	12.3411	12.6798	13.1332	13.51		81	11.6958	11.5779	11.2869	11.1432
82	11.2959	11.7122	12.3502	12.6893	13.1433	13.5207		82	11.7045	11.5862	11.2959	11.1516
83	11.304	11.7185	12.3582	12.6978	13.1524	13.5303		83	11.7122	11.5936	11.304	11.1592
84	11.311	11.7239	12.3653	12.7053	13.1603	13.5387		84	11.719	11.6	11.311	11.1658
85	11.3171	11.7286	12.3713	12.7116	13.167	13.5458		85	11.7248	11.6056	11.3171	11.1714
86	11.322	11.7325	12.3763	12.7169	13.1726	13.5517		86	11.7296	11.6101	11.322	11.1761
87	11.3259	11.7355	12.3802	12.721	13.177	13.5563		87	11.7333	11.6137	11.3259	11.1797
88	11.3287	11.7377	12.383	12.7239	13.1801	13.5596		88	11.736	11.6163	11.3287	11.1824
89	11.3304	11.739	12.3847	12.7257	13.182	13.5616		89	11.7376	11.6178	11.3304	11.1839
90	11.331	11.7395	12.3852	12.7263	13.1826	13.5623		90	11.7382	11.6183	11.331	11.1845
91	11.3304	11.739	12.3847	12.7257	13.182	13.5616		91	11.7376	11.6178	11.3304
92	11.3287	11.7377	12.383	12.7239	13.1801	13.5596		92	11.736	11.6163	11.3287
93	11.3259	11.7355	12.3802	12.721	13.177	13.5563		93	11.7333	11.6137	11.3259
94	11.322	11.7325	12.3763	12.7169	13.1726	13.5517		94	11.7296	11.6101	11.322
95	11.3171	11.7286	12.3713	12.7116	13.167	13.5458		95	11.7248	11.6056	11.3171
96	11.311	11.7239	12.3653	12.7053	13.1603	13.5387		96	11.719	11.6	11.311
97	11.304	11.7185	12.3582	12.6978	13.1524	13.5303		97	11.7122	11.5936	11.304
98	11.2959	11.7122	12.3502	12.6893	13.1433	13.5207		98	11.7045	11.5862	11.2959
99	11.2869	11.7052	12.3411	12.6798	13.1332	13.51		99	11.6958	11.5779	11.2869
100	11.277	11.6975	12.3312	12.6693	13.1219	13.4981		100	11.6862	11.5688	11.277
101	11.2662	11.6891	12.3204	12.6579	13.1097	13.4852		101	11.6758	11.5589	11.2662
102	11.2547	11.6801	12.3087	12.6457	13.0966	13.4712		102	11.6646	11.5482	11.2547
103	11.2424	11.6706	12.2963	12.6326	13.0825	13.4563		103	11.6526	11.5368	11.2424
104	11.2294	11.6605	12.2831	12.6188	13.0676	13.4404		104	11.64	11.5248	11.2294
105	11.2158	11.6499	12.2694	12.6043	13.0519	13.4238		105	11.6266	11.5122	11.2158
106	11.2016	11.6389	12.255	12.5891	13.0355	13.4063		106	11.6128	11.499	11.2016
107	11.187	11.6275	12.2401	12.5735	13.0185	13.3881		107	11.5983	11.4854	11.187
108	11.1719	11.6159	12.2247	12.5573	13.0008	13.3694		108	11.5835	11.4714	11.1719
109	11.1566	11.604	12.209	12.5408	12.9827	13.35		109	11.5682	11.457	11.1566
110	11.141	11.5919	12.193	12.524	12.9641	13.3302		110	11.5527	11.4423	11.141
111	11.1252	11.5796	12.1767	12.5069	12.9452	13.3099		111	11.5368	11.4275	11.1252
112	11.1094	11.5674	12.1603	12.4897	12.9261	13.2894		112	11.5208	11.4125	11.1094
113	11.0935	11.5551	12.1438	12.4724	12.9067	13.2686		113	11.5048	11.3974	11.0935
114	11.0778	11.5429	12.1273	12.4551	12.8872	13.2477		114	11.4886	11.3824	11.0778
115	11.0622	11.5309	12.1109	12.4379	12.8677	13.2266		115	11.4726	11.3674	11.0622
116	11.0469	11.519	12.0947	12.4209	12.8482	13.2056		116	11.4566	11.3526	11.0469
117	11.032	11.5074	12.0787	12.4042	12.8289	13.1847		117	11.4408	11.3381	11.032
118	11.0175	11.4962	12.063	12.3879	12.8098	13.164		118	11.4253	11.3238	11.0175
119	11.0034	11.4854	12.0477	12.3719	12.791	13.1435		119	11.4102	11.3099	11.0034
120	10.99	11.475	12.0329	12.3565	12.7725	13.1234		120	11.3954	11.2964	10.99
121	10.9772	11.4651	12.0186	12.3417	12.7545	13.1037		121	11.3811	11.2835	10.9772
122	10.9652	11.4558	12.005	12.3275	12.737	13.0845		122	11.3674	11.2711	10.9652
123	10.954	11.4471	11.992	12.3141	12.7202	13.0659		123	11.3543	11.2594	10.954
124	10.9437	11.4391	11.9798	12.3015	12.7039	13.0479		124	11.3418	11.2483	10.9437
125	10.9343	11.4319	11.9684	12.2897	12.6884	13.0306		125	11.3301	11.238	10.9343
126	10.9259	11.4254	11.9579	12.2789	12.6737	13.0141		126	11.3191	11.2285	10.9259
127	10.9186	11.4197	11.9482	12.2691	12.6598	12.9984		127	11.3089	11.2199	10.9186
128	10.9123	11.4149	11.9395	12.2603	12.6469	12.9836		128	11.2997	11.2121	10.9123
129	10.9072	11.4109	11.9319	12.2525	12.6348	12.9698		129	11.2913	11.2053	10.9072
130	10.9033	11.4079	11.9252	12.2459	12.6238	12.9569		130	11.2839	11.1994	10.9033
131	10.9006	11.4058	11.9197	12.2404	12.6138	12.9451		131	11.2774	11.1945	10.9006
132	10.8992	11.4046	11.9152	12.2362	12.6048	12.9344		132	11.272	11.1907	10.8992
133	10.8989	11.4044	11.9119	12.2331	12.5969	12.9247		133	11.2676	11.1878	10.8989
134	10.9	11.4052	11.9097	12.2312	12.5902	12.9161		134	11.2643	11.1861	10.9
135	10.9023	11.407	11.9086	12.2306	12.5846	12.9087		135	11.262	11.1854	10.9023
136	10.9059	11.4097	11.9087	12.2312	12.58	12.9025		136	11.2607	11.1857	10.9059
137	10.9108	11.4134	11.91	12.233	12.5767	12.8974		137	11.2605	11.1871	10.9108
138	10.9169	11.4181	11.9124	12.236	12.5745	12.8934		138	11.2614	11.1896	10.9169
139	10.9243	11.4237	11.9159	12.2403	12.5734	12.8907		139	11.2633	11.1931	10.9243
140	10.9328	11.4303	11.9205	12.2457	12.5734	12.889		140	11.2663	11.1976	10.9328
141	10.9425	11.4377	11.9262	12.2523	12.5745	12.8885		141	11.2702	11.2031	10.9425
142	10.9533	11.446	11.933	12.26	12.5768	12.8891		142	11.2752	11.2096	10.9533
143	10.9652	11.4552	11.9407	12.2687	12.58	12.8908		143	11.281	11.217	10.9652
144	10.9782	11.4651	11.9495	12.2785	12.5843	12.8935		144	11.2878	11.2253	10.9782
145	10.9921	11.4758	11.9591	12.2893	12.5895	12.8973		145	11.2955	11.2345	10.9921
146	11.0069	11.4873	11.9697	12.301	12.5957	12.902		146	11.304	11.2445	11.0069
147	11.0226	11.4993	11.981	12.3136	12.6027	12.9076		147	11.3133	11.2552	11.0226
148	11.039	11.512	11.9932	12.327	12.6106	12.9141		148	11.3232	11.2666	11.039
149	11.0562	11.5252	12.006	12.3411	12.6193	12.9214		149	11.3339	11.2787	11.0562
150	11.074	11.5389	12.0194	12.3559	12.6286	12.9294		150	11.3452	11.2913	11.074
151	11.0923	11.5531	12.0335	12.3713	12.6386	12.9382		151	11.357	11.3045	11.0923
152	11.1111	11.5676	12.048	12.3872	12.6492	12.9475		152	11.3692	11.3181	11.1111
153	11.1303	11.5824	12.0629	12.4035	12.6603	12.9574		153	11.3819	11.332	11.1303
154	11.1497	11.5975	12.0782	12.4202	12.6719	12.9679		154	11.395	11.3463	11.1497
155	11.1694	11.6127	12.0937	12.4372	12.6838	12.9787		155	11.4083	11.3609	11.1694
156	11.1891	11.628	12.1094	12.4543	12.696	12.9899		156	11.4218	11.3756	11.1891
157	11.2089	11.6433	12.1252	12.4716	12.7084	13.0013		157	11.4355	11.3903	11.2089
158	11.2287	11.6586	12.1411	12.4888	12.721	13.0129		158	11.4492	11.4052	11.2287
159	11.2483	11.6738	12.1569	12.506	12.7337	13.0247		159	11.463	11.4199	11.2483
160	11.2676	11.6888	12.1726	12.523	12.7463	13.0365		160	11.4766	11.4346	11.2676
161	11.2867	11.7035	12.1881	12.5399	12.7589	13.0483		161	11.4901	11.449	11.2867
162	11.3053	11.718	12.2033	12.5564	12.7714	13.0599		162	11.5033	11.4632	11.3053
163	11.3234	11.7321	12.2181	12.5725	12.7836	13.0714		163	11.5163	11.477	11.3234
164	11.341	11.7457	12.2325	12.5881	12.7955	13.0827		164	11.529	11.4905	11.341
165	11.3579	11.7589	12.2465	12.6032	12.8071	13.0936		165	11.5412	11.5035	11.3579
166	11.3741	11.7714	12.2598	12.6177	12.8183	13.1042		166	11.5529	11.5159	11.3741
167	11.3895	11.7834	12.2726	12.6315	12.829	13.1143		167	11.5641	11.5278	11.3895
168	11.4041	11.7947	12.2846	12.6446	12.8391	13.124		168	11.5747	11.539	11.4041
169	11.4177	11.8053	12.2959	12.6569	12.8486	13.1331		169	11.5847	11.5496	11.4177
170	11.4303	11.8152	12.3065	12.6682	12.8575	13.1415		170	11.5939	11.5594	11.4303
171	11.442	11.8242	12.3161	12.6787	12.8658	13.1494		171	11.6025	11.5684	11.442
172	11.4525	11.8324	12.3249	12.6882	12.8732	13.1565		172	11.6102	11.5766	11.4525
173	11.4619	11.8398	12.3328	12.6967	12.8799	13.1629		173	11.6171	11.5839	11.4619
174	11.4701	11.8462	12.3396	12.7041	12.8858	13.1685		174	11.6232	11.5903	11.4701
175	11.4771	11.8516	12.3455	12.7105	12.8908	13.1733		175	11.6284	11.5957	11.4771
176	11.4829	11.8561	12.3504	12.7157	12.8949	13.1772		176	11.6327	11.6003	11.4829
177	11.4874	11.8597	12.3542	12.7198	12.8982	13.1803		177	11.636	11.6038	11.4874
178	11.4907	11.8622	12.3569	12.7228	12.9005	13.1826		178	11.6384	11.6063	11.4907
179	11.4926	11.8637	12.3585	12.7245	12.9019	13.1839		179	11.6399	11.6078	11.4926
180	11.4933	11.8642	12.359	12.7251	12.9024	13.1844		180	11.6403	11.6083	11.4933
181	11.4926	11.8637	12.3585	12.7245	12.9019	13.1839		181	11.6399	11.6078	11.4926
182	11.4907	11.8622	12.3569	12.7228	12.9005	13.1826		182	11.6384	11.6063	11.4907
183	11.4874	11.8597	12.3542	12.7198	12.8982	13.1803		183	11.636	11.6038	11.4874
184	11.4829	11.8561	12.3504	12.7157	12.8949	13.1772		184	11.6327	11.6003	11.4829
185	11.4771	11.8516	12.3455	12.7105	12.8908	13.1733		185	11.6284	11.5957	11.4771
186	11.4701	11.8462	12.3396	12.7041	12.8858	13.1685		186	11.6232	11.5903	11.4701
187	11.4619	11.8398	12.3328	12.6967	12.8799	13.1629		187	11.6171	11.5839	11.4619
188	11.4525	11.8324	12.3249	12.6882	12.8732	13.1565		188	11.6102	11.5766	11.4525
189	11.442	11.8242	12.3161	12.6787	12.8658	13.1494		189	11.6025	11.5684	11.442
190	11.4303	11.8152	12.3065	12.6682	12.8575	13.1415		190	11.5939	11.5594	11.4303
191	11.4177	11.8053	12.2959	12.6569	12.8486	13.1331		191	11.5847	11.5496	11.4177
192	11.4041	11.7947	12.2846	12.6446	12.8391	13.124		192	11.5747	11.539	11.4041
193	11.3895	11.7834	12.2726	12.6315	12.829	13.1143		193	11.5641	11.5278	11.3895
194	11.3741	11.7714	12.2598	12.6177	12.8183	13.1042		194	11.5529	11.5159	11.3741
195	11.3579	11.7589	12.2465	12.6032	12.8071	13.0936		195	11.5412	11.5035	11.3579
196	11.341	11.7457	12.2325	12.5881	12.7955	13.0827		196	11.529	11.4905	11.341
197	11.3234	11.7321	12.2181	12.5725	12.7836	13.0714		197	11.5163	11.477	11.3234
198	11.3053	11.718	12.2033	12.5564	12.7714	13.0599		198	11.5033	11.4632	11.3053
199	11.2867	11.7035	12.1881	12.5399	12.7589	13.0483		199	11.4901	11.449	11.2867
200	11.2676	11.6888	12.1726	12.523	12.7463	13.0365		200	11.4766	11.4346	11.2676
201	11.2483	11.6738	12.1569	12.506	12.7337	13.0247		201	11.463	11.4199	11.2483
202	11.2287	11.6586	12.1411	12.4888	12.721	13.0129		202	11.4492	11.4052	11.2287
203	11.2089	11.6433	12.1252	12.4716	12.7084	13.0013		203	11.4355	11.3903	11.2089
204	11.1891	11.628	12.1094	12.4543	12.696	12.9899		204	11.4218	11.3756	11.1891
205	11.1694	11.6127	12.0937	12.4372	12.6838	12.9787		205	11.4083	11.3609	11.1694
206	11.1497	11.5975	12.0782	12.4202	12.6719	12.9679		206	11.395	11.3463	11.1497
207	11.1303	11.5824	12.0629	12.4035	12.6603	12.9574		207	11.3819	11.332	11.1303
208	11.1111	11.5676	12.048	12.3872	12.6492	12.9475		208	11.3692	11.3181	11.1111
209	11.0923	11.5531	12.0335	12.3713	12.6386	12.9382		209	11.357	11.3045	11.0923
210	11.074	11.5389	12.0194	12.3559	12.6286	12.9294		210	11.3452	11.2913	11.074
211	11.0562	11.5252	12.006	12.3411	12.6193	12.9214		211	11.3339	11.2787	11.0562
212	11.039	11.512	11.9932	12.327	12.6106	12.9141		212	11.3232	11.2666	11.039
213	11.0226	11.4993	11.981	12.3136	12.6027	12.9076		213	11.3133	11.2552	11.0226
214	11.0069	11.4873	11.9697	12.301	12.5957	12.902		214	11.304	11.2445	11.0069
215	10.9921	11.4758	11.9591	12.2893	12.5895	12.8973		215	11.2955	11.2345	10.9921
216	10.9782	11.4651	11.9495	12.2785	12.5843	12.8935		216	11.2878	11.2253	10.9782
217	10.9652	11.4552	11.9407	12.2687	12.58	12.8908		217	11.281	11.217	10.9652
218	10.9533	11.446	11.933	12.26	12.5768	12.8891		218	11.2752	11.2096	10.9533
219	10.9425	11.4377	11.9262	12.2523	12.5745	12.8885		219	11.2702	11.2031	10.9425
220	10.9328	11.4303	11.9205	12.2457	12.5734	12.889		220	11.2663	11.1976	10.9328
221	10.9243	11.4237	11.9159	12.2403	12.5734	12.8907		221	11.2633	11.1931	10.9243
222	10.9169	11.4181	11.9124	12.236	12.5745	12.8934		222	11.2614	11.1896	10.9169
223	10.9108	11.4134	11.91	12.233	12.5767	12.8974		223	11.2605	11.1871	10.9108
224	10.9059	11.4097	11.9087	12.2312	12.58	12.9025		224	11.2607	11.1857	10.9059
225	10.9023	11.407	11.9086	12.2306	12.5846	12.9087		225	11.262	11.1854	10.9023
226	10.9	11.4052	11.9097	12.2312	12.5902	12.9161		226	11.2643	11.1861	10.9
227	10.8989	11.4044	11.9119	12.2331	12.5969	12.9247		227	11.2676	11.1878	10.8989
228	10.8992	11.4046	11.9152	12.2362	12.6048	12.9344		228	11.272	11.1907	10.8992
229	10.9006	11.4058	11.9197	12.2404	12.6138	12.9451		229	11.2774	11.1945	10.9006
230	10.9033	11.4079	11.9252	12.2459	12.6238	12.9569		230	11.2839	11.1994	10.9033
231	10.9072	11.4109	11.9319	12.2525	12.6348	12.9698		231	11.2913	11.2053	10.9072
232	10.9123	11.4149	11.9395	12.2603	12.6469	12.9836		232	11.2997	11.2121	10.9123
233	10.9186	11.4197	11.9482	12.2691	12.6598	12.9984		233	11.3089	11.2199	10.9186
234	10.9259	11.4254	11.9579	12.2789	12.6737	13.0141		234	11.3191	11.2285	10.9259
235	10.9343	11.4319	11.9684	12.2897	12.6884	13.0306		235	11.3301	11.238	10.9343
236	10.9437	11.4391	11.9798	12.3015	12.7039	13.0479		236	11.3418	11.2483	10.9437
237	10.954	11.4471	11.992	12.3141	12.7202	13.0659		237	11.3543	11.2594	10.954
238	10.9652	11.4558	12.005	12.3275	12.737	13.0845		238	11.3674	11.2711	10.9652
239	10.9772	11.4651	12.0186	12.3417	12.7545	13.1037		239	11.3811	11.2835	10.9772
240	10.99	11.475	12.0329	12.3565	12.7725	13.1234		240	11.3954	11.2964	10.99
241	11.0034	11.4854	12.0477	12.3719	12.791	13.1435		241	11.4102	11.3099	11.0034
242	11.0175	11.4962	12.063	12.3879	12.8098	13.164		242	11.4253	11.3238	11.0175
243	11.032	11.5074	12.0787	12.4042	12.8289	13.1847		243	11.4408	11.3381	11.032
244	11.0469	11.519	12.0947	12.4209	12.8482	13.2056		244	11.4566	11.3526	11.0469
245	11.0622	11.5309	12.1109	12.4379	12.8677	13.2266		245	11.4726	11.3674	11.0622
246	11.0778	11.5429	12.1273	12.4551	12.8872	13.2477		246	11.4886	11.3824	11.0778
247	11.0935	11.5551	12.1438	12.4724	12.9067	13.2686		247	11.5048	11.3974	11.0935
248	11.1094	11.5674	12.1603	12.4897	12.9261	13.2894		248	11.5208	11.4125	11.1094
249	11.1252	11.5796	12.1767	12.5069	12.9452	13.3099		249	11.5368	11.4275	11.1252
250	11.141	11.5919	12.193	12.524	12.9641	13.3302		250	11.5527	11.4423	11.141
251	11.1566	11.604	12.209	12.5408	12.9827	13.35		251	11.5682	11.457	11.1566
252	11.1719	11.6159	12.2247	12.5573	13.0008	13.3694		252	11.5835	11.4714	11.1719
253	11.187	11.6275	12.2401	12.5735	13.0185	13.3881		253	11.5983	11.4854	11.187
254	11.2016	11.6389	12.255	12.5891	13.0355	13.4063		254	11.6128	11.499	11.2016
255	11.2158	11.6499	12.2694	12.6043	13.0519	13.4238		255	11.6266	11.5122	11.2158
256	11.2294	11.6605	12.2831	12.6188	13.0676	13.4404		256	11.64	11.5248	11.2294
257	11.2424	11.6706	12.2963	12.6326	13.0825	13.4563		257	11.6526	11.5368	11.2424
258	11.2547	11.6801	12.3087	12.6457	13.0966	13.4712		258	11.6646	11.5482	11.2547
259	11.2662	11.6891	12.3204	12.6579	13.1097	13.4852		259	11.6758	11.5589	11.2662
260	11.277	11.6975	12.3312	12.6693	13.1219	13.4981		260	11.6862	11.5688	11.277
261	11.2869	11.7052	12.3411	12.6798	13.1332	13.51		261	11.6958	11.5779	11.2869
262	11.2959	11.7122	12.3502	12.6893	13.1433	13.5207		262	11.7045	11.5862	11.2959
263	11.304	11.7185	12.3582	12.6978	13.1524	13.5303		263	11.7122	11.5936	11.304
264	11.311	11.7239	12.3653	12.7053	13.1603	13.5387		264	11.719	11.6	11.311
265	11.3171	11.7286	12.3713	12.7116	13.167	13.5458		265	11.7248	11.6056	11.3171
266	11.322	11.7325	12.3763	12.7169	13.1726	13.5517		266	11.7296	11.6101	11.322
267	11.3259	11.7355	12.3802	12.721	13.177	13.5563		267	11.7333	11.6137	11.3259
268	11.3287	11.7377	12.383	12.7239	13.1801	13.5596		268	11.736	11.6163	11.3287
269	11.3304	11.739	12.3847	12.7257	13.182	13.5616		269	11.7376	11.6178	11.3304
270	11.331	11.7395	12.3852	12.7263	13.1826	13.5623		270	11.7382	11.6183	11.331
271	11.3304	11.739	12.3847	12.7257	13.182	13.5616		271	11.7376	11.6178	11.3304
272	11.3287	11.7377	12.383	12.7239	13.1801	13.5596		272	11.736	11.6163	11.3287
273	11.3259	11.7355	12.3802	12.721	13.177	13.5563		273	11.7333	11.6137	11.3259
274	11.322	11.7325	12.3763	12.7169	13.1726	13.5517		274	11.7296	11.6101	11.322
275	11.3171	11.7286	12.3713	12.7116	13.167	13.5458		275	11.7248	11.6056	11.3171
276	11.311	11.7239	12.3653	12.7053	13.1603	13.5387		276	11.719	11.6	11.311
277	11.304	11.7185	12.3582	12.6978	13.1524	13.5303		277	11.7122	11.5936	11.304
278	11.2959	11.7122	12.3502	12.6893	13.1433	13.5207		278	11.7045	11.5862	11.2959
279	11.2869	11.7052	12.3411	12.6798	13.1332	13.51		279	11.6958	11.5779	11.2869
280	11.277	11.6975	12.3312	12.6693	13.1219	13.4981		280	11.6862	11.5688	11.277
281	11.2662	11.6891	12.3204	12.6579	13.1097	13.4852		281	11.6758	11.5589	11.2662
282	11.2547	11.6801	12.3087	12.6457	13.0966	13.4712		282	11.6646	11.5482	11.2547
283	11.2424	11.6706	12.2963	12.6326	13.0825	13.4563		283	11.6526	11.5368	11.2424
284	11.2294	11.6605	12.2831	12.6188	13.0676	13.4404		284	11.64	11.5248	11.2294
285	11.2158	11.6499	12.2694	12.6043	13.0519	13.4238		285	11.6266	11.5122	11.2158
286	11.2016	11.6389	12.255	12.5891	13.0355	13.4063		286	11.6128	11.499	11.2016
287	11.187	11.6275	12.2401	12.5735	13.0185	13.3881		287	11.5983	11.4854	11.187
288	11.1719	11.6159	12.2247	12.5573	13.0008	13.3694		288	11.5835	11.4714	11.1719
289	11.1566	11.604	12.209	12.5408	12.9827	13.35		289	11.5682	11.457	11.1566
290	11.141	11.5919	12.193	12.524	12.9641	13.3302		290	11.5527	11.4423	11.141
291	11.1252	11.5796	12.1767	12.5069	12.9452	13.3099		291	11.5368	11.4275	11.1252
292	11.1094	11.5674	12.1603	12.4897	12.9261	13.2894		292	11.5208	11.4125	11.1094
293	11.0935	11.5551	12.1438	12.4724	12.9067	13.2686		293	11.5048	11.3974	11.0935
294	11.0778	11.5429	12.1273	12.4551	12.8872	13.2477		294	11.4886	11.3824	11.0778
295	11.0622	11.5309	12.1109	12.4379	12.8677	13.2266		295	11.4726	11.3674	11.0622
296	11.0469	11.519	12.0947	12.4209	12.8482	13.2056		296	11.4566	11.3526	11.0469
297	11.032	11.5074	12.0787	12.4042	12.8289	13.1847		297	11.4408	11.3381	11.032
298	11.0175	11.4962	12.063	12.3879	12.8098	13.164		298	11.4253	11.3238	11.0175
299	11.0034	11.4854	12.0477	12.3719	12.791	13.1435		299	11.4102	11.3099	11.0034
300	10.99	11.475	12.0329	12.3565	12.7725	13.1234		300	11.3954	11.2964	10.99
301	10.9772	11.4651	12.0186	12.3417	12.7545	13.1037		301	11.3811	11.2835	10.9772
302	10.9652	11.4558	12.005	12.3275	12.737	13.0845		302	11.3674	11.2711	10.9652
303	10.954	11.4471	11.992	12.3141	12.7202	13.0659		303	11.3543	11.2594	10.954
304	10.9437	11.4391	11.9798	12.3015	12.7039	13.0479		304	11.3418	11.2483	10.9437
305	10.9343	11.4319	11.9684	12.2897	12.6884	13.0306		305	11.3301	11.238	10.9343
306	10.9259	11.4254	11.9579	12.2789	12.6737	13.0141		306	11.3191	11.2285	10.9259
307	10.9186	11.4197	11.9482	12.2691	12.6598	12.9984		307	11.3089	11.2199	10.9186
308	10.9123	11.4149	11.9395	12.2603	12.6469	12.9836		308	11.2997	11.2121	10.9123
309	10.9072	11.4109	11.9319	12.2525	12.6348	12.9698		309	11.2913	11.2053	10.9072
310	10.9033	11.4079	11.9252	12.2459	12.6238	12.9569		310	11.2839	11.1994	10.9033
311	10.9006	11.4058	11.9197	12.2404	12.6138	12.9451		311	11.2774	11.1945	10.9006
312	10.8992	11.4046	11.9152	12.2362	12.6048	12.9344		312	11.272	11.1907	10.8992
313	10.8989	11.4044	11.9119	12.2331	12.5969	12.9247		313	11.2676	11.1878	10.8989
314	10.9	11.4052	11.9097	12.2312	12.5902	12.9161		314	11.2643	11.1861	10.9
315	10.9023	11.407	11.9086	12.2306	12.5846	12.9087		315	11.262	11.1854	10.9023
316	10.9059	11.4097	11.9087	12.2312	12.58	12.9025		316	11.2607	11.1857	10.9059
317	10.9108	11.4134	11.91	12.233	12.5767	12.8974		317	11.2605	11.1871	10.9108
318	10.9169	11.4181	11.9124	12.236	12.5745	12.8934		318	11.2614	11.1896	10.9169
319	10.9243	11.4237	11.9159	12.2403	12.5734	12.8907		319	11.2633	11.1931	10.9243
320	10.9328	11.4303	11.9205	12.2457	12.5734	12.889		320	11.2663	11.1976	10.9328
321	10.9425	11.4377	11.9262	12.2523	12.5745	12.8885		321	11.2702	11.2031	10.9425
322	10.9533	11.446	11.933	12.26	12.5768	12.8891		322	11.2752	11.2096	10.9533
323	10.9652	11.4552	11.9407	12.2687	12.58	12.8908		323	11.281	11.217	10.9652
324	10.9782	11.4651	11.9495	12.2785	12.5843	12.8935		324	11.2878	11.2253	10.9782
325	10.9921	11.4758	11.9591	12.2893	12.5895	12.8973		325	11.2955	11.2345	10.9921
326	11.0069	11.4873	11.9697	12.301	12.5957	12.902		326	11.304	11.2445	11.0069
327	11.0226	11.4993	11.981	12.3136	12.6027	12.9076		327	11.3133	11.2552	11.0226
328	11.039	11.512	11.9932	12.327	12.6106	12.9141		328	11.3232	11.2666	11.039
329	11.0562	11.5252	12.006	12.3411	12.6193	12.9214		329	11.3339	11.2787	11.0562
330	11.074	11.5389	12.0194	12.3559	12.6286	12.9294		330	11.3452	11.2913	11.074
331	11.0923	11.5531	12.0335	12.3713	12.6386	12.9382		331	11.357	11.3045	11.0923
332	11.1111	11.5676	12.048	12.3872	12.6492	12.9475		332	11.3692	11.3181	11.1111
333	11.1303	11.5824	12.0629	12.4035	12.6603	12.9574		333	11.3819	11.332	11.1303
334	11.1497	11.5975	12.0782	12.4202	12.6719	12.9679		334	11.395	11.3463	11.1497
335	11.1694	11.6127	12.0937	12.4372	12.6838	12.9787		335	11.4083	11.3609	11.1694
336	11.1891	11.628	12.1094	12.4543	12.696	12.9899		336	11.4218	11.3756	11.1891
337	11.2089	11.6433	12.1252	12.4716	12.7084	13.0013		337	11.4355	11.3903	11.2089
338	11.2287	11.6586	12.1411	12.4888	12.721	13.0129		338	11.4492	11.4052	11.2287
339	11.2483	11.6738	12.1569	12.506	12.7337	13.0247		339	11.463	11.4199	11.2483
340	11.2676	11.6888	12.1726	12.523	12.7463	13.0365		340	11.4766	11.4346	11.2676
341	11.2867	11.7035	12.1881	12.5399	12.7589	13.0483		341	11.4901	11.449	11.2867
342	11.3053	11.718	12.2033	12.5564	12.7714	13.0599		342	11.5033	11.4632	11.3053
343	11.3234	11.7321	12.2181	12.5725	12.7836	13.0714		343	11.5163	11.477	11.3234
344	11.341	11.7457	12.2325	12.5881	12.7955	13.0827		344	11.529	11.4905	11.341
345	11.3579	11.7589	12.2465	12.6032	12.8071	13.0936		345	11.5412	11.5035	11.3579
346	11.3741	11.7714	12.2598	12.6177	12.8183	13.1042		346	11.5529	11.5159	11.3741
347	11.3895	11.7834	12.2726	12.6315	12.829	13.1143		347	11.5641	11.5278	11.3895
348	11.4041	11.7947	12.2846	12.6446	12.8391	13.124		348	11.5747	11.539	11.4041
349	11.4177	11.8053	12.2959	12.6569	12.8486	13.1331		349	11.5847	11.5496	11.4177
350	11.4303	11.8152	12.3065	12.6682	12.8575	13.1415		350	11.5939	11.5594	11.4303
351	11.442	11.8242	12.3161	12.6787	12.8658	13.1494		351	11.6025	11.5684	11.442
352	11.4525	11.8324	12.3249	12.6882	12.8732	13.1565		352	11.6102	11.5766	11.4525
353	11.4619	11.8398	12.3328	12.6967	12.8799	13.1629		353	11.6171	11.5839	11.4619
354	11.4701	11.8462	12.3396	12.7041	12.8858	13.1685		354	11.6232	11.5903	11.4701
355	11.4771	11.8516	12.3455	12.7105	12.8908	13.1733		355	11.6284	11.5957	11.4771
356	11.4829	11.8561	12.3504	12.7157	12.8949	13.1772		356	11.6327	11.6003	11.4829
357	11.4874	11.8597	12.3542	12.7198	12.8982	13.1803		357	11.636	11.6038	11.4874
358	11.4907	11.8622	12.3569	12.7228	12.9005	13.1826		358	11.6384	11.6063	11.4907
359	11.4926	11.8637	12.3585	12.7245	12.9019	13.1839		359	11.6399	11.6078	11.4926
360	11.4933	11.8642	12.359	12.7251	12.9024	13.1844
