# Supplementary material for: Superionic effect and anisotropic texture in Earth’s inner core driven by geomagnetic field
Source: Nat Commun. 2023 Mar 24;14:1656. doi: 10.1038/s41467-023-37376-1 (PMC10039083; doi:10.1038/s41467-023-37376-1)
Supplement: Supplementary file 3 — Source Data [file 41467_2023_37376_MOESM3_ESM.zip › Figure 2BC.xlsx]

## Sheet: Sheet1
T (K)	Path1 (eV)	Path2 (eV)	Path3 (eV)		Path1 (A)	Path1 dE (eV)	Path2 (A)	Path2 dE (eV)	Path3 (A)	Path3 dE (eV)
2000	2.9391	2.113	1.404		0	0	0	0	0	0
3000	2.8023	1.772	1.5517		0.11564	0.1087	0.23129	0.3127	0.22091	0.153
4000	2.6915	1.6211	1.2341		0.23129	0.467	0.46258	1.1057	0.44181	0.6149
5000	2.4033	1.5077	1.2947		0.34693	0.9457	0.69387	1.8555	0.66272	1.107
6000	2.2098	1.4933	1.3354		0.46258	1.3363	0.92515	2.2098	0.88363	1.3354
					0.57822	1.4933	1.15644	1.8059	1.10453	1.1964
					0.69387	1.3957	1.38773	1.0196	1.32544	0.6895
					0.80951	1.1817	1.61902	0.1792	1.54634	0.2362
					0.92515	1.0754	1.85031	-0.01561	1.76725	0.0289
					1.0408	1.1817	2.0816		1.98816
					1.15644	1.3957	--		2.20906
					1.27209	1.4933	--		--
					1.38773	1.3363	--		--
					1.50338	0.9457	--		--
					1.61902	0.467	--		--
					1.73467	0.1087	--		--
					1.85031	0	--		--
					1.96595	--	--		--
					2.0816	--	--		--
					2.19724	--	--		--
					2.31289	--	--		--
					2.42853	--	--		--
					2.54418	--	--		--
					2.65982	--	--		--
					2.77546	--	--		--
					2.89111	--	--		--
					3.00675	--	--		--
					3.1224	--	--		--
					3.23804	--	--		--
					3.35369	--	--		--
					3.46933	--	--		--
					3.58498	--	--		--
						--
