# Supplementary material for: Superionic effect and anisotropic texture in Earth’s inner core driven by geomagnetic field
Source: Nat Commun. 2023 Mar 24;14:1656. doi: 10.1038/s41467-023-37376-1 (PMC10039083; doi:10.1038/s41467-023-37376-1)
Supplement: Supplementary file 3 — Source Data [file 41467_2023_37376_MOESM3_ESM.zip › Figure 2D.xlsx]

## Sheet: Sheet1
T (K)	1000/T (/K)	log[D(cm2/s)] a-axis	error-c	log[D(cm2/s)] b-axis	error-E	log[D(cm2/s)] c-axis	error-G	log[D(cm2/s)] ab-plane	error-I
2000	0.5	-6.67537	0.22312	-6.14143	0.19463	-5.52054	0.0174	-6.36984	0.15312
3000	0.33333	-4.6247	0.08836	-4.9163	0.06331	-4.76837	0.0794	-4.75925	0.07247
4001	0.24994	-3.66156	0.03869	-4.06007	0.09176	-3.85825	0.07385	-3.78493	0.02259
4999	0.20004	-3.4465	0.05291	-3.36784	0.04329	-3.43067	0.03352	-3.45238	0.04022
6000	0.16667	-2.84128	0.03593	-3.24249	0.14269	-2.8162	0.13715	-3.22976	0.07175
