# Supplementary material for: Superionic effect and anisotropic texture in Earth’s inner core driven by geomagnetic field
Source: Nat Commun. 2023 Mar 24;14:1656. doi: 10.1038/s41467-023-37376-1 (PMC10039083; doi:10.1038/s41467-023-37376-1)
Supplement: Supplementary file 3 — Source Data [file 41467_2023_37376_MOESM3_ESM.zip › Figure 3A.xlsx]

## Sheet: Sheet1
Fe (V/A) a-axis	D (10-4 cm2/s)	error	D (10-4 cm2/s)	error		Fe (V/A) c-axis	D (10-4 cm2/s)	error	D (10-4 cm2/s)	error
0.1	7.23767	0.14477	6.51978	0.41665		0.1	7.28174	0.3469	6.33055	0.23649
1	6.28969	0.15304	8.08109	0.06989		1	9.84041	0.58888	6.90377	0.47355
