# Supplementary material for: Superionic effect and anisotropic texture in Earth’s inner core driven by geomagnetic field
Source: Nat Commun. 2023 Mar 24;14:1656. doi: 10.1038/s41467-023-37376-1 (PMC10039083; doi:10.1038/s41467-023-37376-1)
Supplement: Supplementary file 3 — Source Data [file 41467_2023_37376_MOESM3_ESM.zip › Figure 3BC.xlsx]

## Sheet: Sheet1
Time (ps)	deltaE (eV) 0.1 V/A	deltaE (eV) 0.1 V/A	Time (ps)	deltaE (eV) 1 V/A	deltaE (eV) 1 V/A
0	2.3396	-0.00366	0	23.396	-0.03656
0.1	2.1374	-0.00334	0.1	23.3096	-0.03642
0.2	2.1477	-0.00336	0.2	22.7328	-0.03552
0.3	2.6388	-0.00412	0.3	23.043	-0.036
0.4	2.1581	-0.00337	0.4	23.4465	-0.03664
0.5	2.4725	-0.00386	0.5	24.2101	-0.03783
0.6	3.0075	-0.0047	0.6	23.6838	-0.03701
0.7	5.4954	-0.00859	0.7	24.7487	-0.03867
0.8	1.3241	-0.00207	0.8	39.9093	-0.06236
0.9	0.1557	-0.000243281	0.9	47.6615	-0.07447
1	3.899	-0.00609	1	53.887	-0.0842
1.1	4.2641	-0.00666	1.1	64.4313	-0.10067
1.2	-1.3619	0.00213	1.2	75.7358	-0.11834
1.3	-4.4806	0.007	1.3	90.4507	-0.14133
1.4	-2.4262	0.00379	1.4	89.1178	-0.13925
1.5	5.2055	-0.00813	1.5	63.6524	-0.09946
1.6	14.4093	-0.02251	1.6	49.2618	-0.07697
1.7	11.0535	-0.01727	1.7	46.1626	-0.07213
1.8	1.4746	-0.0023	1.8	35.9974	-0.05625
1.9	-12.5686	0.01964	1.9	46.4972	-0.07265
2	-28.5032	0.04454	2	70.6312	-0.11036
2.1	-28.6609	0.04478	2.1	88.9593	-0.139
2.2	0.1719	-0.000268594	2.2	87.182	-0.13622
2.3	31.2221	-0.04878	2.3	65.9875	-0.10311
2.4	44.6484	-0.06976	2.4	50.5355	-0.07896
2.5	26.4188	-0.04128	2.5	29.8465	-0.04664
2.6	-10.6754	0.01668	2.6	29.1402	-0.04553
2.7	-43.9635	0.06869	2.7	44.3211	-0.06925
2.8	-38.667	0.06042	2.8	83.5694	-0.13058
2.9	-14.2986	0.02234	2.9	107.142	-0.16741
3	30.8634	-0.04822	3	105.298	-0.16453
3.1	40.9398	-0.06397	3.1	103.117	-0.16112
3.2	11.9655	-0.0187	3.2	91.5694	-0.14308
3.3	-13.8866	0.0217	3.3	76.7645	-0.11994
3.4	-42.2464	0.06601	3.4	28.2686	-0.04417
3.5	-18.2767	0.02856	3.5	21.0958	-0.03296
3.6	6.0397	-0.00944	3.6	53.5095	-0.08361
3.7	18.1083	-0.02829	3.7	82.1903	-0.12842
3.8	13.1841	-0.0206	3.8	123.355	-0.19274
3.9	-13.2485	0.0207	3.9	143.984	-0.22498
4	-52.2738	0.08168	4	124.415	-0.1944
4.1	-65.1191	0.10175	4.1	111.627	-0.17442
4.2	-64.5643	0.10088	4.2	88.843	-0.13882
4.3	-18.4904	0.02889	4.3	74.9526	-0.11711
4.4	26.8542	-0.04196	4.4	79.8459	-0.12476
4.5	24.4029	-0.03813	4.5	101.951	-0.1593
4.6	-14.635	0.02287	4.6	110.218	-0.17222
4.7	-52.1725	0.08152	4.7	127.607	-0.19939
4.8	-71.0772	0.11106	4.8	131.987	-0.20623
4.9	-46.3948	0.07249	4.9	115.07	-0.1798
5	7.0384	-0.011	5	119.402	-0.18657
5.1	40.5616	-0.06338	5.1	128.834	-0.2013
5.2	18.8005	-0.02938	5.2	144.473	-0.22574
5.3	-29.8912	0.04671	5.3	141.326	-0.22082
5.4	-87.2055	0.13626	5.4	136.173	-0.21277
5.5	-92.288	0.1442	5.5	137.607	-0.21501
5.6	6.0764	-0.00949	5.6	136.083	-0.21263
5.7	36.2321	-0.05661	5.7	129.189	-0.20186
5.8	36.6335	-0.05724	5.8	130.613	-0.20408
5.9	-2.5587	0.004	5.9	168.917	-0.26393
6	-18.6949	0.02921	6	201.042	-0.31413
6.1	-26.9221	0.04207	6.1	186.298	-0.29109
6.2	-17.3749	0.02715	6.2	145.55	-0.22742
6.3	-0.5096	0.00079625	6.3	138.424	-0.21629
6.4	26.9681	-0.04214	6.4	163.904	-0.2561
6.5	46.2977	-0.07234	6.5	164.521	-0.25706
6.6	26.4201	-0.04128	6.6	140.459	-0.21947
6.7	-28.9668	0.04526	6.7	154.821	-0.24191
6.8	-60.6352	0.09474	6.8	178.877	-0.2795
6.9	-55.6548	0.08696	6.9	173.697	-0.2714
7	2.5511	-0.00399	7	163.826	-0.25598
7.1	39.055	-0.06102	7.1	170.925	-0.26707
7.2	66.0277	-0.10317	7.2	186.381	-0.29122
7.3	82.9362	-0.12959	7.3	200.964	-0.31401
7.4	56.0571	-0.08759	7.4	216.13	-0.3377
7.5	47.1454	-0.07366	7.5	233.492	-0.36483
7.6	20.964	-0.03276	7.6	239.823	-0.37472
7.7	-0.7603	0.00119	7.7	218.538	-0.34147
7.8	19.6647	-0.03073	7.8	188.703	-0.29485
7.9	49.9079	-0.07798	7.9	197.584	-0.30873
8	43.8641	-0.06854	8	210.648	-0.32914
8.1	17.2086	-0.02689	8.1	217.974	-0.34059
8.2	6.0635	-0.00947	8.2	226.306	-0.3536
8.3	-6.0374	0.00943	8.3	229.283	-0.35825
8.4	-0.6166	0.000963438	8.4	228.241	-0.35663
8.5	26.6678	-0.04167	8.5	218.303	-0.3411
8.6	54.4575	-0.08509	8.6	222.636	-0.34787
8.7	46.2539	-0.07227	8.7	250.903	-0.39204
8.8	25.2566	-0.03946	8.8	216.395	-0.33812
8.9	-9.7415	0.01522	8.9	218.252	-0.34102
9	-49.4262	0.07723	9	251.152	-0.39243
9.1	-46.2567	0.07228	9.1	287.112	-0.44861
9.2	12.2993	-0.01922	9.2	291.276	-0.45512
9.3	33.5674	-0.05245	9.3	260.62	-0.40722
9.4	41.8226	-0.06535	9.4	282.472	-0.44136
9.5	34.6974	-0.05421	9.5	283.787	-0.44342
9.6	-6.2229	0.00972	9.6	252.278	-0.39418
9.7	-38.0765	0.05949	9.7	211.922	-0.33113
9.8	-22.9542	0.03587	9.8	198.844	-0.31069
9.9	-3.3382	0.00522	9.9	217.452	-0.33977
10	37.8626	-0.05916	10	202.359	-0.31619
10.1	70.9866	-0.11092	10.1	226.667	-0.35417
10.2	86.5514	-0.13524	10.2	232.033	-0.36255
10.3	87.6497	-0.13695	10.3	256.02	-0.40003
10.4	30.4716	-0.04761	10.4	281.242	-0.43944
10.5	-13.9248	0.02176	10.5	286.303	-0.44735
10.6	-25.9965	0.04062	10.6	271.504	-0.42422
10.7	16.8405	-0.02631	10.7	278.65	-0.43539
10.8	72.8559	-0.11384	10.8	283.858	-0.44353
10.9	70.4059	-0.11001	10.9	291.577	-0.45559
11	13.8921	-0.02171	11	298.122	-0.46582
11.1	-41.6295	0.06505	11.1	303.584	-0.47435
11.2	-22.2617	0.03478	11.2	300.115	-0.46893
11.3	29.8702	-0.04667	11.3	296.416	-0.46315
11.4	51.2695	-0.08011	11.4	280.7	-0.43859
11.5	49.5951	-0.07749	11.5	261.945	-0.40929
11.6	24.0859	-0.03763	11.6	296.526	-0.46332
11.7	-45.9183	0.07175	11.7	310.999	-0.48594
11.8	-80.3174	0.1255	11.8	312.909	-0.48892
11.9	-45.3489	0.07086	11.9	314.011	-0.49064
12	10.9056	-0.01704	12	300.769	-0.46995
12.1	25.7264	-0.0402	12.1	301.032	-0.47036
12.2	29.6344	-0.0463	12.2	291.422	-0.45535
12.3	15.6221	-0.02441	12.3	311.861	-0.48728
12.4	4.1723	-0.00652	12.4	304.918	-0.47643
12.5	24.3541	-0.03805	12.5	266.538	-0.41646
12.6	24.168	-0.03776	12.6	207.265	-0.32385
12.7	-5.2389	0.00819	12.7	223.658	-0.34947
12.8	-5.5788	0.00872	12.8	294.58	-0.46028
12.9	9.0107	-0.01408	12.9	317.495	-0.49609
13	16.0269	-0.02504	13	306.715	-0.47924
13.1	30.8559	-0.04821	13.1	304.701	-0.47609
13.2	53.4929	-0.08358	13.2	305.237	-0.47693
13.3	5.1912	-0.00811	13.3	296.413	-0.46315
13.4	-49.2272	0.07692	13.4	300.253	-0.46914
13.5	-26.3757	0.04121	13.5	276.505	-0.43204
13.6	-1.001	0.00156	13.6	286.01	-0.44689
13.7	38.752	-0.06055	13.7	327.755	-0.51212
13.8	72.8643	-0.11385	13.8	325.442	-0.5085
13.9	55.499	-0.08672	13.9	284.651	-0.44477
14	-10.6427	0.01663	14	275.761	-0.43088
14.1	-42.3213	0.06613	14.1	325.403	-0.50844
14.2	11.3285	-0.0177	14.2	342.551	-0.53524
14.3	46.6587	-0.0729	14.3	312.049	-0.48758
14.4	57.7637	-0.09026	14.4	301.831	-0.47161
14.5	29.7097	-0.04642	14.5	328.482	-0.51325
14.6	-27.7299	0.04333	14.6	365.937	-0.57178
14.7	-45.5698	0.0712	14.7	339.712	-0.5308
14.8	13.1296	-0.02052	14.8	304.193	-0.4753
14.9	41.5424	-0.06491	14.9	320.33	-0.50052
15	46.1282	-0.07208	15	342.983	-0.53591
15.1	57.0977	-0.08922	15.1	345.191	-0.53936
15.2	41.7296	-0.0652	15.2	335.645	-0.52445
15.3	3.3947	-0.0053	15.3	344.444	-0.53819
15.4	13.61	-0.02127	15.4	367.561	-0.57431
15.5	34.5129	-0.05393	15.5	369.205	-0.57688
15.6	35.4438	-0.05538	15.6	363.643	-0.56819
15.7	36.5574	-0.05712	15.7	345.873	-0.54043
15.8	30.8558	-0.04821	15.8	358.031	-0.55942
15.9	19.8222	-0.03097	15.9	374.645	-0.58538
16	-7.4825	0.01169	16	375.569	-0.58683
16.1	-5.5667	0.0087	16.1	357.961	-0.55931
16.2	4.6873	-0.00732	16.2	371.663	-0.58072
16.3	23.3707	-0.03652	16.3	391.575	-0.61184
16.4	52.3445	-0.08179	16.4	390.858	-0.61072
16.5	83.0761	-0.12981	16.5	364.741	-0.56991
16.6	66.1737	-0.1034	16.6	346.43	-0.5413
16.7	23.6465	-0.03695	16.7	372.873	-0.58261
16.8	17.8294	-0.02786	16.8	383.147	-0.59867
16.9	35.5801	-0.05559	16.9	392.188	-0.61279
17	33.2993	-0.05203	17	393.127	-0.61426
17.1	-0.543	0.000848438	17.1	399.718	-0.62456
17.2	-35.993	0.05624	17.2	407.878	-0.63731
17.3	8.9642	-0.01401	17.3	423.279	-0.66137
17.4	33.4881	-0.05233	17.4	417.389	-0.65217
17.5	52.6915	-0.08233	17.5	407.272	-0.63636
17.6	35.5675	-0.05557	17.6	412.567	-0.64464
17.7	13.1654	-0.02057	17.7	423.163	-0.66119
17.8	-15.1141	0.02362	17.8	423.259	-0.66134
17.9	-17.0508	0.02664	17.9	416.793	-0.65124
18	-6.1599	0.00962	18	404.907	-0.63267
18.1	28.5276	-0.04457	18.1	398.634	-0.62287
18.2	51.0976	-0.07984	18.2	378.566	-0.59151
18.3	41.4614	-0.06478	18.3	366.248	-0.57226
18.4	33.6697	-0.05261	18.4	396.974	-0.62027
18.5	48.5464	-0.07585	18.5	403.806	-0.63095
18.6	51.2997	-0.08016	18.6	400.952	-0.62649
18.7	29.1785	-0.04559	18.7	410.046	-0.6407
18.8	-17.0874	0.0267	18.8	415.919	-0.64987
18.9	-24.5288	0.03833	18.9	403.845	-0.63101
19	14.2517	-0.02227	19	389.047	-0.60789
19.1	44.6426	-0.06975	19.1	398.645	-0.62288
19.2	73.2157	-0.1144	19.2	396.188	-0.61904
19.3	74.8561	-0.11696	19.3	389.129	-0.60801
19.4	50.042	-0.07819	19.4	413.976	-0.64684
19.5	57.4746	-0.0898	19.5	449.459	-0.70228
19.6	65.6449	-0.10257	19.6	444.309	-0.69423
19.7	48.4802	-0.07575	19.7	416.438	-0.65068
19.8	21.6965	-0.0339	19.8	420.324	-0.65676
19.9	-6.4866	0.01014	19.9	442.974	-0.69215
20	-4.0738	0.00637	20	436.725	-0.68238
20.1	42.2579	-0.06603	20.1	419.428	-0.65536
20.2	105.158	-0.16431	20.2	425.262	-0.66447
20.3	109.219	-0.17066	20.3	475.113	-0.74236
20.4	45.3303	-0.07083	20.4	519.478	-0.81168
20.5	11.5619	-0.01807	20.5	515.926	-0.80613
20.6	-12.5995	0.01969	20.6	500.647	-0.78226
20.7	7.906	-0.01235	20.7	495.511	-0.77424
20.8	38.8046	-0.06063	20.8	499.157	-0.77993
20.9	75.3556	-0.11774	20.9	487.173	-0.76121
21	62.7107	-0.09799	21	482.943	-0.7546
21.1	33.9946	-0.05312	21.1	494.422	-0.77253
21.2	1.5949	-0.00249	21.2	499.531	-0.78052
21.3	-18.3106	0.02861	21.3	480.352	-0.75055
21.4	23.7679	-0.03714	21.4	493.044	-0.77038
21.5	47.7708	-0.07464	21.5	512.85	-0.80133
21.6	33.8955	-0.05296	21.6	529.299	-0.82703
21.7	21.1951	-0.03312	21.7	526.102	-0.82203
21.8	4.0871	-0.00639	21.8	517.453	-0.80852
21.9	-9.1795	0.01434	21.9	531.025	-0.82973
22	-6.4943	0.01015	22	544.579	-0.8509
22.1	19.9813	-0.03122	22.1	539.308	-0.84267
22.2	35.1142	-0.05487	22.2	531.794	-0.83093
22.3	29.737	-0.04646	22.3	551.589	-0.86186
22.4	10.243	-0.016	22.4	556.572	-0.86964
22.5	-23.8964	0.03734	22.5	539.072	-0.8423
22.6	-3.3639	0.00526	22.6	541.346	-0.84585
22.7	18.1509	-0.02836	22.7	544.876	-0.85137
22.8	37.1234	-0.05801	22.8	534.876	-0.83574
22.9	14.826	-0.02317	22.9	527.445	-0.82413
23	-27.8936	0.04358	23	522.224	-0.81598
23.1	-28.488	0.04451	23.1	525.499	-0.82109
23.2	-23.9142	0.03737	23.2	546.703	-0.85422
23.3	-27.5176	0.043	23.3	575.146	-0.89866
23.4	-39.6552	0.06196	23.4	598.259	-0.93478
23.5	-30.1023	0.04703	23.5	593.904	-0.92797
23.6	-19.1497	0.02992	23.6	585.757	-0.91525
23.7	-20.1538	0.03149	23.7	588.551	-0.91961
23.8	-11.0908	0.01733	23.8	584.289	-0.91295
23.9	28.9949	-0.0453	23.9	581.597	-0.90874
24	16.3674	-0.02557	24	573.465	-0.89604
24.1	-18.0264	0.02817	24.1	529.812	-0.82783
24.2	-34.0921	0.05327	24.2	530.644	-0.82913
24.3	-21.8023	0.03407	24.3	584.491	-0.91327
24.4	-22.6797	0.03544	24.4	631.181	-0.98622
24.5	9.2638	-0.01447	24.5	642.196	-1.00343
24.6	28.8815	-0.04513	24.6	632.628	-0.98848
24.7	-3.4639	0.00541	24.7	626.856	-0.97946
24.8	-44.1106	0.06892	24.8	636.707	-0.99486
24.9	-49.148	0.07679	24.9	640.05	-1.00008
25	-33.7429	0.05272	25	630.19	-0.98467
25.1	-7.7498	0.01211	25.1	620.955	-0.97024
25.2	50.2157	-0.07846	25.2	630.033	-0.98443
25.3	61.708	-0.09642	25.3	642.274	-1.00355
25.4	32.1821	-0.05028	25.4	637.574	-0.99621
25.5	-18.8218	0.02941	25.5	629.003	-0.98282
25.6	-37.7453	0.05898	25.6	628.237	-0.98162
25.7	11.7049	-0.01829	25.7	640.853	-1.00133
25.8	86.6178	-0.13534	25.8	646.332	-1.00989
25.9	80.9211	-0.12644	25.9	630.59	-0.9853
26	39.4963	-0.06171	26	603.563	-0.94307
26.1	20.0585	-0.03134	26.1	607.788	-0.94967
26.2	-3.8279	0.00598	26.2	633.933	-0.99052
26.3	-7.6062	0.01188	26.3	635.666	-0.99323
26.4	33.1838	-0.05185	26.4	620.402	-0.96938
26.5	76.7098	-0.11986	26.5	622.712	-0.97299
26.6	25.6312	-0.04005	26.6	642.071	-1.00324
26.7	-0.6127	0.000957344	26.7	673.181	-1.05185
26.8	-21.175	0.03309	26.8	700.438	-1.09443
26.9	-28.6122	0.04471	26.9	701.692	-1.09639
27	-4.5412	0.0071	27	676.696	-1.05734
27.1	14.6549	-0.0229	27.1	658.324	-1.02863
27.2	4.9058	-0.00767	27.2	645.021	-1.00785
27.3	-8.5713	0.01339	27.3	653.855	-1.02165
27.4	2.0427	-0.00319	27.4	665.239	-1.03944
27.5	33.9175	-0.053	27.5	638.971	-0.99839
27.6	29.5651	-0.0462	27.6	651.931	-1.01864
27.7	7.1956	-0.01124	27.7	673.981	-1.0531
27.8	-0.1439	0.000224844	27.8	693.309	-1.0833
27.9	2.3568	-0.00368	27.9	667.541	-1.04303
28	-1.464	0.00229	28	646.165	-1.00963
28.1	5.6521	-0.00883	28.1	675.853	-1.05602
28.2	6.1567	-0.00962	28.2	694.932	-1.08583
28.3	-1.2976	0.00203	28.3	668.622	-1.04472
28.4	2.6895	-0.0042	28.4	637.288	-0.99576
28.5	5.254	-0.00821	28.5	640.245	-1.00038
28.6	-9.2602	0.01447	28.6	684.972	-1.07027
28.7	-8.0582	0.01259	28.7	728.12	-1.13769
28.8	18.717	-0.02925	28.8	733.905	-1.14673
28.9	24.5311	-0.03833	28.9	720.946	-1.12648
29	3.3944	-0.0053	29	719.79	-1.12467
29.1	5.6964	-0.0089	29.1	723.904	-1.1311
29.2	39.7455	-0.0621	29.2	734.745	-1.14804
29.3	41.5452	-0.06491	29.3	731.722	-1.14332
29.4	3.5969	-0.00562	29.4	702.981	-1.09841
29.5	-8.3553	0.01306	29.5	705.231	-1.10192
29.6	12.4564	-0.01946	29.6	750.022	-1.17191
29.7	-0.5919	0.000924844	29.7	818.752	-1.2793
29.8	-19.255	0.03009	29.8	826.905	-1.29204
29.9	-4.1335	0.00646	29.9	806.881	-1.26075
30	-10.7669	0.01682	30	798.386	-1.24748
30.1	-1.5401	0.00241	30.1	773.222	-1.20816
30.2	10.9569	-0.01712	30.2	763.621	-1.19316
30.3	45.8014	-0.07156	30.3	760.915	-1.18893
30.4	87.8341	-0.13724	30.4	757.786	-1.18404
30.5	82.9973	-0.12968	30.5	736.093	-1.15015
30.6	75.7963	-0.11843	30.6	736.198	-1.15031
30.7	62.5276	-0.0977	30.7	764.887	-1.19514
30.8	17.2768	-0.027	30.8	786.484	-1.22888
30.9	20.3335	-0.03177	30.9	790.609	-1.23533
31	44.8527	-0.07008	31	775.79	-1.21217
31.1	73.0332	-0.11411	31.1	781.022	-1.22035
31.2	61.2219	-0.09566	31.2	785.866	-1.22792
31.3	50.1442	-0.07835	31.3	803.372	-1.25527
31.4	14.9419	-0.02335	31.4	802.393	-1.25374
31.5	-6.053	0.00946	31.5	785.029	-1.22661
31.6	-5.0507	0.00789	31.6	794.257	-1.24103
31.7	11.3404	-0.01772	31.7	793.886	-1.24045
31.8	33.608	-0.05251	31.8	770.979	-1.20465
31.9	20.2469	-0.03164	31.9	773.253	-1.20821
32	-0.7611	0.00119	32	783.648	-1.22445
32.1	14.6043	-0.02282	32.1	794.364	-1.24119
32.2	40.1368	-0.06271	32.2	793.424	-1.23973
32.3	53.3789	-0.0834	32.3	790.199	-1.23469
32.4	50.3708	-0.0787	32.4	793.204	-1.23938
32.5	60.2357	-0.09412	32.5	798.296	-1.24734
32.6	38.0887	-0.05951	32.6	792.242	-1.23788
32.7	10.9786	-0.01715	32.7	786.038	-1.22818
32.8	13.4786	-0.02106	32.8	795.861	-1.24353
32.9	24.9244	-0.03894	32.9	805.759	-1.259
33	22.4919	-0.03514	33	812.514	-1.26955
33.1	3.0701	-0.0048	33.1	784.571	-1.22589
33.2	-11.5481	0.01804	33.2	808.324	-1.26301
33.3	6.3109	-0.00986	33.3	814.758	-1.27306
33.4	26.6788	-0.04169	33.4	817.166	-1.27682
33.5	72.362	-0.11307	33.5	806.619	-1.26034
33.6	38.5196	-0.06019	33.6	814.289	-1.27233
33.7	19.1951	-0.02999	33.7	835.544	-1.30554
33.8	0.1034	-0.000161562	33.8	859.668	-1.34323
33.9	5.9275	-0.00926	33.9	845.189	-1.32061
34	44.7896	-0.06998	34	821.812	-1.28408
34.1	103.656	-0.16196	34.1	826.6	-1.29156
34.2	53.7107	-0.08392	34.2	840.028	-1.31254
34.3	9.9982	-0.01562	34.3	834.203	-1.30344
34.4	-11.6223	0.01816	34.4	832.259	-1.3004
34.5	-1.0199	0.00159	34.5	855.789	-1.33717
34.6	45.613	-0.07127	34.6	884.743	-1.38241
34.7	93.0388	-0.14537	34.7	881.637	-1.37756
34.8	50.307	-0.0786	34.8	852.748	-1.33242
34.9	4.9259	-0.0077	34.9	844.217	-1.31909
35	-17.9363	0.02803	35	853.897	-1.33421
35.1	3.4377	-0.00537	35.1	897.586	-1.40248
35.2	38.1853	-0.05966	35.2	880.361	-1.37556
35.3	39.7685	-0.06214	35.3	869.533	-1.35865
35.4	18.0862	-0.02826	35.4	906.979	-1.41715
35.5	20.6421	-0.03225	35.5	964.419	-1.50691
35.6	35.5481	-0.05554	35.6	990.84	-1.54819
35.7	76.014	-0.11877	35.7	990.782	-1.5481
35.8	131.216	-0.20503	35.8	978.911	-1.52955
35.9	78.3298	-0.12239	35.9	955.689	-1.49326
36	24.4667	-0.03823	36	949.968	-1.48433
36.1	6.1797	-0.00966	36.1	946.116	-1.47831
36.2	20.7013	-0.03235	36.2	939.963	-1.46869
36.3	50.607	-0.07907	36.3	943.58	-1.47434
36.4	62.8988	-0.09828	36.4	950.079	-1.4845
36.5	47.8003	-0.07469	36.5	929.458	-1.45228
36.6	25.4687	-0.03979	36.6	920.922	-1.43894
36.7	0.7086	-0.00111	36.7	946.507	-1.47892
36.8	2.4852	-0.00388	36.8	977.761	-1.52775
36.9	25.7149	-0.04018	36.9	984.119	-1.53769
37	69.4073	-0.10845	37	952.431	-1.48817
37.1	128.883	-0.20138	37.1	945.931	-1.47802
37.2	112.031	-0.17505	37.2	923.183	-1.44247
37.3	48.8219	-0.07628	37.3	908.877	-1.42012
37.4	13.6015	-0.02125	37.4	923.139	-1.4424
37.5	-13.0385	0.02037	37.5	908.932	-1.42021
37.6	-22.8246	0.03566	37.6	899.918	-1.40612
37.7	-2.4357	0.00381	37.7	907.984	-1.41872
37.8	38.3438	-0.05991	37.8	941.828	-1.47161
37.9	47.2387	-0.07381	37.9	980.578	-1.53215
38	31.9857	-0.04998	38	987.154	-1.54243
38.1	33.7298	-0.0527	38.1	961.26	-1.50197
38.2	12.3345	-0.01927	38.2	963.707	-1.50579
38.3	-17.0943	0.02671	38.3	955.992	-1.49374
38.4	-0.9828	0.00154	38.4	956.394	-1.49437
38.5	49.068	-0.07667	38.5	956.94	-1.49522
38.6	60.0774	-0.09387	38.6	959.866	-1.49979
38.7	26.4779	-0.04137	38.7	944.563	-1.47588
38.8	-3.668	0.00573	38.8	914.539	-1.42897
38.9	-38.5374	0.06021	38.9	932.599	-1.45719
39	-30.8671	0.04823	39	967.564	-1.51182
39.1	23.9198	-0.03737	39.1	991.235	-1.54881
39.2	50.3512	-0.07867	39.2	980.928	-1.5327
39.3	48.1708	-0.07527	39.3	963.307	-1.50517
39.4	24.0602	-0.03759	39.4	962.882	-1.5045
39.5	-21.52	0.03362	39.5	961.523	-1.50238
39.6	-50.4333	0.0788	39.6	949.278	-1.48325
39.7	-45.9054	0.07173	39.7	938.677	-1.46668
39.8	-35.8033	0.05594	39.8	954.336	-1.49115
39.9	-12.4856	0.01951	39.9	954.097	-1.49078
40	33.9872	-0.05311	40	945.101	-1.47672
40.1	56.1726	-0.08777	40.1	928.187	-1.45029
40.2	64.1875	-0.10029	40.2	933.898	-1.45922
40.3	55.4303	-0.08661	40.3	930.244	-1.45351
40.4	-10.8807	0.017	40.4	930.839	-1.45444
40.5	-57.1735	0.08933	40.5	928.456	-1.45071
40.6	-28.1079	0.04392	40.6	923.493	-1.44296
40.7	17.8716	-0.02792	40.7	919.928	-1.43739
40.8	69.9636	-0.10932	40.8	921.931	-1.44052
40.9	63.2437	-0.09882	40.9	917.899	-1.43422
41	11.8496	-0.01852	41	916.125	-1.43145
41.1	-40.8541	0.06383	41.1	924.541	-1.4446
41.2	-45.953	0.0718	41.2	915.898	-1.43109
41.3	-12.4529	0.01946	41.3	902.526	-1.4102
41.4	28.517	-0.04456	41.4	864.796	-1.35124
41.5	73.2419	-0.11444	41.5	894.577	-1.39778
41.6	86.6218	-0.13535	41.6	924.944	-1.44523
41.7	45.302	-0.07078	41.7	961.071	-1.50167
41.8	-1.4327	0.00224	41.8	1002.04	-1.56569
41.9	-19.1056	0.02985	41.9	989.165	-1.54557
42	14.1252	-0.02207	42	960.505	-1.50079
42.1	38.1154	-0.05956	42.1	954.712	-1.49174
42.2	16.9689	-0.02651	42.2	981.836	-1.53412
42.3	1.952	-0.00305	42.3	975.964	-1.52494
42.4	-17.6368	0.02756	42.4	971.431	-1.51786
42.5	-7.2733	0.01136	42.5	954.612	-1.49158
42.6	6.0811	-0.0095	42.6	968.992	-1.51405
42.7	15.7379	-0.02459	42.7	981.519	-1.53362
42.8	16.825	-0.02629	42.8	1007.2	-1.57375
42.9	-4.4221	0.00691	42.9	1054.36	-1.64743
43	-15.7094	0.02455	43	1090.46	-1.70385
43.1	-1.0471	0.00164	43.1	1075.08	-1.67981
43.2	20.875	-0.03262	43.2	1042.93	-1.62958
43.3	43.2764	-0.06762	43.3	1000.63	-1.56348
43.4	53.044	-0.08288	43.4	983.812	-1.53721
43.5	28.1729	-0.04402	43.5	994.292	-1.55358
43.6	20.3877	-0.03186	43.6	998.61	-1.56033
43.7	-23.1044	0.0361	43.7	998.622	-1.56035
43.8	-9.9921	0.01561	43.8	976.243	-1.52538
43.9	19.6569	-0.03071	43.9	986.684	-1.54169
44	47.5441	-0.07429	44	1034.11	-1.61579
44.1	48.9231	-0.07644	44.1	1033.43	-1.61473
44.2	27.8965	-0.04359	44.2	998.886	-1.56076
44.3	-10.2017	0.01594	44.3	980.193	-1.53155
44.4	-61.2305	0.09567	44.4	984.316	-1.53799
44.5	-60.8458	0.09507	44.5	989.659	-1.54634
44.6	-44.3772	0.06934	44.6	1000.25	-1.5629
44.7	12.647	-0.01976	44.7	1000.31	-1.56298
44.8	36.8	-0.0575	44.8	993.908	-1.55298
44.9	35.7021	-0.05578	44.9	1000.2	-1.56282
45	13.0623	-0.02041	45	1002.5	-1.5664
45.1	-11.258	0.01759	45.1	996.558	-1.55712
45.2	-5.8898	0.0092	45.2	984.825	-1.53879
45.3	3.8095	-0.00595	45.3	958.28	-1.49731
45.4	9.3731	-0.01465	45.4	943.822	-1.47472
45.5	10.4582	-0.01634	45.5	971.345	-1.51773
45.6	-9.1653	0.01432	45.6	973.393	-1.52093
45.7	-18.1045	0.02829	45.7	958.773	-1.49808
45.8	-0.5967	0.000932344	45.8	967.397	-1.51156
45.9	60.0709	-0.09386	45.9	989.486	-1.54607
46	106.298	-0.16609	46	1001.29	-1.56451
46.1	80.3416	-0.12553	46.1	990.251	-1.54727
46.2	18.7413	-0.02928	46.2	980.303	-1.53172
46.3	-19.8568	0.03103	46.3	1002.34	-1.56615
46.4	-12.3431	0.01929	46.4	1007.13	-1.57364
46.5	23.2608	-0.03635	46.5	1011.08	-1.57982
46.6	66.4519	-0.10383	46.6	991.716	-1.54956
46.7	91.327	-0.1427	46.7	996.274	-1.55668
46.8	63.0032	-0.09844	46.8	1022.92	-1.59832
46.9	25.3867	-0.03967	46.9	1034.84	-1.61694
47	13.2614	-0.02072	47	1045.95	-1.6343
47.1	28.4541	-0.04446	47.1	1034.53	-1.61645
47.2	38.1372	-0.05959	47.2	1049.89	-1.64045
47.3	24.1209	-0.03769	47.3	1072.25	-1.67539
47.4	0.9683	-0.00151	47.4	1077.37	-1.68339
47.5	8.2794	-0.01294	47.5	1057.49	-1.65233
47.6	28.6489	-0.04476	47.6	1053.89	-1.6467
47.7	29.0315	-0.04536	47.7	1072.34	-1.67554
47.8	52.7218	-0.08238	47.8	1094.84	-1.71068
47.9	75.5691	-0.11808	47.9	1112.24	-1.73788
48	36.7079	-0.05736	48	1088.77	-1.70121
48.1	2.0093	-0.00314	48.1	1084.61	-1.6947
48.2	14.1557	-0.02212	48.2	1118.05	-1.74695
48.3	57.3356	-0.08959	48.3	1164.35	-1.8193
48.4	75.9383	-0.11865	48.4	1176.51	-1.8383
48.5	100.713	-0.15736	48.5	1146.46	-1.79135
48.6	76.7957	-0.11999	48.6	1140.95	-1.78274
48.7	42.9693	-0.06714	48.7	1126.73	-1.76052
48.8	24.2504	-0.03789	48.8	1116.99	-1.7453
48.9	27.1856	-0.04248	48.9	1103.05	-1.72351
49	37.4531	-0.05852	49	1108.69	-1.73233
49.1	32.1374	-0.05021	49.1	1137.37	-1.77715
49.2	7.4678	-0.01167	49.2	1155.68	-1.80575
49.3	-28.0492	0.04383	49.3	1161.65	-1.81509
49.4	-7.1871	0.01123	49.4	1150.64	-1.79788
49.5	15.793	-0.02468	49.5	1147.35	-1.79274
49.6	62.2771	-0.09731	49.6	1146.87	-1.79198
49.7	72.8689	-0.11386	49.7	1152.8	-1.80125
49.8	40.7183	-0.06362	49.8	1152.7	-1.8011
49.9	-12.0751	0.01887	49.9	1169.15	-1.8268
50	-8.7472	0.01367	50	1171.96	-1.83119
50.1	38.9676	-0.06089	50.1	1178.1	-1.84079
50.2	46.16	-0.07212	50.2	1191.92	-1.86238
50.3	35.3788	-0.05528	50.3	1200.19	-1.8753
50.4	-1.7719	0.00277	50.4	1187.55	-1.85554
50.5	-32.2372	0.05037	50.5	1177.93	-1.84051
50.6	-19.1758	0.02996	50.6	1185.18	-1.85185
50.7	18.7705	-0.02933	50.7	1187.1	-1.85484
50.8	54.9599	-0.08587	50.8	1177.08	-1.83919
50.9	67.4017	-0.10532	50.9	1149.71	-1.79642
51	47.974	-0.07496	51	1161.51	-1.81486
51.1	21.598	-0.03375	51.1	1168.45	-1.82571
51.2	26.3597	-0.04119	51.2	1185.89	-1.85295
51.3	44.3442	-0.06929	51.3	1175.15	-1.83617
51.4	57.1163	-0.08924	51.4	1164.16	-1.81901
51.5	35.0856	-0.05482	51.5	1178.58	-1.84152
51.6	-36.1764	0.05653	51.6	1212.61	-1.8947
51.7	-53.7647	0.08401	51.7	1216.86	-1.90134
51.8	-54.7741	0.08558	51.8	1184.49	-1.85077
51.9	-13.6998	0.02141	51.9	1182.84	-1.84819
52	37.051	-0.05789	52	1182.82	-1.84815
52.1	38.6829	-0.06044	52.1	1185.18	-1.85184
52.2	29.5413	-0.04616	52.2	1174.66	-1.8354
52.3	34.4678	-0.05386	52.3	1159.66	-1.81197
52.4	31.2863	-0.04888	52.4	1150.89	-1.79827
52.5	34.1334	-0.05333	52.5	1173.22	-1.83315
52.6	24.9746	-0.03902	52.6	1194.57	-1.86651
52.7	29.4136	-0.04596	52.7	1210.17	-1.8909
52.8	36.5681	-0.05714	52.8	1184.36	-1.85056
52.9	25.9553	-0.04056	52.9	1186.99	-1.85468
53	15.1713	-0.02371	53	1179.07	-1.8423
53.1	34.0929	-0.05327	53.1	1184.44	-1.85069
53.2	35.657	-0.05571	53.2	1189.34	-1.85835
53.3	30.4788	-0.04762	53.3	1192.79	-1.86373
53.4	44.8888	-0.07014	53.4	1204.81	-1.88252
53.5	43.1559	-0.06743	53.5	1209.27	-1.88948
53.6	38.6028	-0.06032	53.6	1191.59	-1.86187
53.7	21.005	-0.03282	53.7	1184.23	-1.85036
53.8	14.379	-0.02247	53.8	1187.34	-1.85522
53.9	29.1456	-0.04554	53.9	1181.75	-1.84648
54	66.0837	-0.10326	54	1183.44	-1.84912
54.1	80.1593	-0.12525	54.1	1176.63	-1.83849
54.2	51.0361	-0.07974	54.2	1155.8	-1.80593
54.3	36.2409	-0.05663	54.3	1167.22	-1.82379
54.4	-8.3004	0.01297	54.4	1188.84	-1.85756
54.5	-13.3621	0.02088	54.5	1194.09	-1.86576
54.6	-14.8565	0.02321	54.6	1172.28	-1.83169
54.7	-17.19	0.02686	54.7	1162.77	-1.81683
54.8	-4.9908	0.0078	54.8	1179.72	-1.84331
54.9	47.6305	-0.07442	54.9	1187.91	-1.85612
55	48.3233	-0.07551	55	1185.25	-1.85195
55.1	1.7424	-0.00272	55.1	1181.58	-1.84622
55.2	-51.8838	0.08107	55.2	1201.63	-1.87755
55.3	-51.3527	0.08024	55.3	1204.45	-1.88195
55.4	-11.2401	0.01756	55.4	1183.08	-1.84857
55.5	48.2405	-0.07538	55.5	1178.5	-1.8414
55.6	69.8702	-0.10917	55.6	1193.87	-1.86543
55.7	59.1798	-0.09247	55.7	1204.02	-1.88129
55.8	27.5545	-0.04305	55.8	1169.84	-1.82788
55.9	-4.8263	0.00754	55.9	1169.2	-1.82688
56	-0.1999	0.000312344	56	1212.74	-1.89491
56.1	40.7426	-0.06366	56.1	1236.61	-1.93221
56.2	59.2227	-0.09254	56.2	1207.73	-1.88708
56.3	66.1204	-0.10331	56.3	1198.97	-1.87339
56.4	38.1995	-0.05969	56.4	1212.45	-1.89445
56.5	9.4745	-0.0148	56.5	1205.71	-1.88392
56.6	16.9487	-0.02648	56.6	1193.83	-1.86535
56.7	30.2837	-0.04732	56.7	1201.47	-1.8773
56.8	35.3393	-0.05522	56.8	1203.42	-1.88034
56.9	22.5179	-0.03518	56.9	1195.93	-1.86865
57	-22.9997	0.03594	57	1179.86	-1.84353
57.1	-50.6815	0.07919	57.1	1179.48	-1.84293
57.2	-2.135	0.00334	57.2	1196.06	-1.86885
57.3	37.4612	-0.05853	57.3	1230.74	-1.92303
57.4	55.3091	-0.08642	57.4	1249.38	-1.95216
57.5	31.0491	-0.04851	57.5	1252.96	-1.95775
57.6	-19.0054	0.0297	57.6	1232.57	-1.92588
57.7	-52.8711	0.08261	57.7	1244.81	-1.94501
57.8	-15.939	0.0249	57.8	1249.83	-1.95286
57.9	22.8625	-0.03572	57.9	1247.24	-1.94881
58	37.2916	-0.05827	58	1219.81	-1.90596
58.1	39.3008	-0.06141	58.1	1217.77	-1.90277
58.2	31.3005	-0.04891	58.2	1250.51	-1.95393
58.3	1.0776	-0.00168	58.3	1254.05	-1.95946
58.4	-27.6591	0.04322	58.4	1256.94	-1.96397
58.5	-9.66	0.01509	58.5	1249.63	-1.95255
58.6	37.979	-0.05934	58.6	1257.88	-1.96544
58.7	56.5068	-0.08829	58.7	1272.92	-1.98894
58.8	42.8821	-0.067	58.8	1320.3	-2.06297
58.9	16.439	-0.02569	58.9	1379.88	-2.15606
59	-5.2578	0.00822	59	1352.66	-2.11354
59.1	-31.9821	0.04997	59.1	1315.18	-2.05498
59.2	-15.5413	0.02428	59.2	1267.77	-1.98089
59.3	8.5335	-0.01333	59.3	1256.92	-1.96393
59.4	31.8481	-0.04976	59.4	1275.82	-1.99347
59.5	25.1212	-0.03925	59.5	1271.12	-1.98612
59.6	-6.9623	0.01088	59.6	1257.63	-1.96505
59.7	-36.6377	0.05725	59.7	1278.87	-1.99824
59.8	-23.076	0.03606	59.8	1291.88	-2.01857
59.9	-8.0067	0.01251	59.9	1289.64	-2.01506
60	24.0241	-0.03754	60	1271.5	-1.98671
60.1	8.9338	-0.01396	60.1	1286.97	-2.01089
60.2	-1.9341	0.00302	60.2	1289.13	-2.01427
60.3	12.8598	-0.02009	60.3	1284.94	-2.00773
60.4	34.4434	-0.05382	60.4	1269.32	-1.98332
60.5	37.0955	-0.05796	60.5	1268.74	-1.9824
60.6	22.6129	-0.03533	60.6	1305.51	-2.03986
60.7	8.7336	-0.01365	60.7	1311.83	-2.04973
60.8	38.2334	-0.05974	60.8	1320.6	-2.06343
60.9	52.8161	-0.08253	60.9	1319.85	-2.06226
61	43.9443	-0.06866	61	1308.25	-2.04414
61.1	54.5187	-0.08519	61.1	1316.95	-2.05774
61.2	53.1756	-0.08309	61.2	1320.91	-2.06393
61.3	15.9985	-0.025	61.3	1312.52	-2.05081
61.4	34.4774	-0.05387	61.4	1318.7	-2.06047
61.5	77.2324	-0.12068	61.5	1331.41	-2.08032
61.6	87.5977	-0.13687	61.6	1326.02	-2.0719
61.7	55.9432	-0.08741	61.7	1318.89	-2.06077
61.8	41.8422	-0.06538	61.8	1325.82	-2.07159
61.9	26.3949	-0.04124	61.9	1327.94	-2.07491
62	18.68	-0.02919	62	1336.45	-2.08821
62.1	32.255	-0.0504	62.1	1343.19	-2.09874
62.2	38.4655	-0.0601	62.2	1340.61	-2.0947
62.3	45.8879	-0.0717	62.3	1337.69	-2.09014
62.4	35.1763	-0.05496	62.4	1333.91	-2.08424
62.5	30.9508	-0.04836	62.5	1325.3	-2.07078
62.6	35.7225	-0.05582	62.6	1320.06	-2.06259
62.7	34.5447	-0.05398	62.7	1318.71	-2.06048
62.8	25.0684	-0.03917	62.8	1322.98	-2.06716
62.9	42.9775	-0.06715	62.9	1328.21	-2.07534
63	50.0046	-0.07813	63	1331.58	-2.08059
63.1	25.6501	-0.04008	63.1	1337.22	-2.08941
63.2	13.0529	-0.0204	63.2	1320.28	-2.06294
63.3	19.0791	-0.02981	63.3	1293.41	-2.02095
63.4	52.8977	-0.08265	63.4	1303.62	-2.03691
63.5	49.1288	-0.07676	63.5	1329.09	-2.0767
63.6	21.4767	-0.03356	63.6	1309.41	-2.04595
63.7	17.6979	-0.02765	63.7	1302.26	-2.03478
63.8	36.6667	-0.05729	63.8	1325.91	-2.07174
63.9	37.6202	-0.05878	63.9	1329.94	-2.07803
64	44.5779	-0.06965	64	1323.97	-2.06871
64.1	35.629	-0.05567	64.1	1324.19	-2.06905
64.2	6.1907	-0.00967	64.2	1343.12	-2.09863
64.3	-46.6849	0.07295	64.3	1330.16	-2.07837
64.4	-26.1423	0.04085	64.4	1310.27	-2.04729
64.5	14.0725	-0.02199	64.5	1301.29	-2.03327
64.6	51.9414	-0.08116	64.6	1323.87	-2.06855
64.7	85.8639	-0.13416	64.7	1332.33	-2.08176
64.8	86.5169	-0.13518	64.8	1303.02	-2.03597
64.9	50.6784	-0.07919	64.9	1264.37	-1.97557
65	3.9937	-0.00624	65	1296.41	-2.02565
65.1	4.9975	-0.00781	65.1	1334.56	-2.08525
65.2	31.6537	-0.04946	65.2	1350.67	-2.11042
65.3	78.9861	-0.12342	65.3	1363.68	-2.13075
65.4	137.868	-0.21542	65.4	1339.36	-2.09275
65.5	119.597	-0.18687	65.5	1343.64	-2.09944
65.6	43.4361	-0.06787	65.6	1344.39	-2.10061
65.7	-5.7616	0.009	65.7	1347.03	-2.10474
65.8	1.2908	-0.00202	65.8	1368.94	-2.13898
65.9	33.7011	-0.05266	65.9	1330.74	-2.07928
66	88.3696	-0.13808	66	1266.7	-1.97922
66.1	99.5288	-0.15551	66.1	1267.93	-1.98114
66.2	65.7382	-0.10272	66.2	1302.38	-2.03497
66.3	-10.6735	0.01668	66.3	1317.03	-2.05786
66.4	-7.5624	0.01182	66.4	1329.21	-2.0769
66.5	20.4698	-0.03198	66.5	1326.14	-2.07209
66.6	67.0334	-0.10474	66.6	1307.64	-2.0432
66.7	84.775	-0.13246	66.7	1315.91	-2.05612
66.8	64.1941	-0.1003	66.8	1354.23	-2.11599
66.9	11.9932	-0.01874	66.9	1375.7	-2.14953
67	-16.8013	0.02625	67	1337.6	-2.09
67.1	-27.5915	0.04311	67.1	1307.6	-2.04312
67.2	-15.0763	0.02356	67.2	1313.62	-2.05254
67.3	14.1992	-0.02219	67.3	1318.53	-2.0602
67.4	44.8818	-0.07013	67.4	1323.67	-2.06823
67.5	37.7249	-0.05895	67.5	1335.89	-2.08733
67.6	9.7609	-0.01525	67.6	1337.52	-2.08987
67.7	-16.4705	0.02574	67.7	1320.96	-2.06401
67.8	-0.4564	0.000713125	67.8	1342.44	-2.09756
67.9	3.8829	-0.00607	67.9	1351.91	-2.11236
68	17.8974	-0.02796	68	1380.12	-2.15644
68.1	59.0732	-0.0923	68.1	1416.45	-2.2132
68.2	99.0727	-0.1548	68.2	1394.96	-2.17963
68.3	93.208	-0.14564	68.3	1377.69	-2.15265
68.4	36.1758	-0.05652	68.4	1359.83	-2.12474
68.5	-8.3668	0.01307	68.5	1377.53	-2.15239
68.6	8.8732	-0.01386	68.6	1382.4	-2.16
68.7	42.4173	-0.06628	68.7	1354.23	-2.11599
68.8	94.9553	-0.14837	68.8	1319.25	-2.06133
68.9	117.082	-0.18294	68.9	1309.59	-2.04624
69	49.1148	-0.07674	69	1412.91	-2.20767
69.1	-3.889	0.00608	69.1	1450.89	-2.26701
69.2	10.6583	-0.01665	69.2	1438.21	-2.24721
69.3	48.4089	-0.07564	69.3	1428.05	-2.23132
69.4	74.5027	-0.11641	69.4	1402.32	-2.19112
69.5	81.34	-0.12709	69.5	1394.26	-2.17853
69.6	56.0212	-0.08753	69.6	1406	-2.19687
69.7	17.8177	-0.02784	69.7	1395.36	-2.18025
69.8	12.1659	-0.01901	69.8	1378.78	-2.15435
69.9	26.5886	-0.04154	69.9	1318.5	-2.06015
70	47.3959	-0.07406	70	1274.25	-1.99102
70.1	76.2458	-0.11913	70.1	1330.23	-2.07848
70.2	109.537	-0.17115	70.2	1379.12	-2.15487
70.3	106.215	-0.16596	70.3	1402.12	-2.19081
70.4	35.0362	-0.05474	70.4	1383.45	-2.16164
70.5	-7.8468	0.01226	70.5	1402.21	-2.19096
70.6	-6.1254	0.00957	70.6	1411.29	-2.20514
70.7	43.8367	-0.06849	70.7	1413.3	-2.20829
70.8	84.2794	-0.13169	70.8	1396.98	-2.18278
70.9	104.058	-0.16259	70.9	1392.51	-2.1758
71	100.988	-0.15779	71	1397.7	-2.1839
71.1	47.5228	-0.07425	71.1	1405.62	-2.19628
71.2	-15.5532	0.0243	71.2	1389.15	-2.17054
71.3	-49.4498	0.07727	71.3	1382.79	-2.16061
71.4	-7.1041	0.0111	71.4	1401.93	-2.19051
71.5	49.9366	-0.07803	71.5	1405.57	-2.1962
71.6	69.1974	-0.10812	71.6	1394.3	-2.17859
71.7	73.6276	-0.11504	71.7	1396.38	-2.18184
71.8	87.4206	-0.13659	71.8	1406.76	-2.19806
71.9	109.769	-0.17151	71.9	1430.46	-2.23509
72	103.081	-0.16106	72	1489.34	-2.32709
72.1	20.5711	-0.03214	72.1	1555.01	-2.42971
72.2	-21.8294	0.03411	72.2	1562.45	-2.44133
72.3	-9.9862	0.0156	72.3	1504.14	-2.35023
72.4	17.6811	-0.02763	72.4	1429.45	-2.23351
72.5	58.6528	-0.09165	72.5	1373.35	-2.14587
72.6	88.8296	-0.1388	72.6	1373.58	-2.14622
72.7	68.4897	-0.10702	72.7	1382.56	-2.16025
72.8	-20.7386	0.0324	72.8	1382.56	-2.16025
72.9	-45.6594	0.07134	72.9	1388.07	-2.16886
73	-18.9445	0.0296	73	1383.47	-2.16168
73.1	34.7042	-0.05423	73.1	1364.86	-2.1326
73.2	58.1481	-0.09086	73.2	1359.71	-2.12455
73.3	65.4022	-0.10219	73.3	1416.45	-2.21321
73.4	45.1058	-0.07048	73.4	1436.39	-2.24435
73.5	-1.5121	0.00236	73.5	1432.41	-2.23814
73.6	-16.405	0.02563	73.6	1422.93	-2.22333
73.7	10.8861	-0.01701	73.7	1422.71	-2.22298
73.8	21.5755	-0.03371	73.8	1429.58	-2.23371
73.9	-7.1309	0.01114	73.9	1442.06	-2.25322
74	13.4764	-0.02106	74	1437.13	-2.24551
74.1	49.7431	-0.07772	74.1	1454.51	-2.27266
74.2	43.9964	-0.06874	74.2	1449.21	-2.26439
74.3	28.6468	-0.04476	74.3	1433.48	-2.23981
74.4	17.7885	-0.02779	74.4	1383.53	-2.16176
74.5	7.1221	-0.01113	74.5	1349.86	-2.10916
74.6	20.4594	-0.03197	74.6	1383.7	-2.16203
74.7	27.723	-0.04332	74.7	1426.31	-2.2286
74.8	53.7688	-0.08401	74.8	1485.04	-2.32037
74.9	56.0489	-0.08758	74.9	1511.37	-2.36151
75	48.5449	-0.07585	75	1488.48	-2.32575
75.1	37.7231	-0.05894	75.1	1476.07	-2.30635
75.2	-3.1128	0.00486	75.2	1445.08	-2.25793
75.3	-13.0636	0.02041	75.3	1427.41	-2.23033
75.4	12.0766	-0.01887	75.4	1424	-2.225
75.5	41.245	-0.06445	75.5	1439.31	-2.24893
75.6	72.3608	-0.11306	75.6	1427.51	-2.23048
75.7	79.5362	-0.12428	75.7	1411.49	-2.20546
75.8	49.6042	-0.07751	75.8	1436.34	-2.24428
75.9	-27.2602	0.04259	75.9	1460.27	-2.28167
76	-30.5384	0.04772	76	1458.18	-2.2784
76.1	21.1514	-0.03305	76.1	1451.98	-2.26871
76.2	69.9981	-0.10937	76.2	1457.69	-2.27764
76.3	99.2816	-0.15513	76.3	1464.69	-2.28858
76.4	138.783	-0.21685	76.4	1485.06	-2.32041
76.5	91.6289	-0.14317	76.5	1484.54	-2.31959
76.6	29.5612	-0.04619	76.6	1454.77	-2.27308
76.7	18.67	-0.02917	76.7	1449.38	-2.26466
76.8	19.1514	-0.02992	76.8	1473.38	-2.30216
76.9	11.8495	-0.01851	76.9	1489.2	-2.32687
77	36.3833	-0.05685	77	1479.67	-2.31199
77.1	90.7825	-0.14185	77.1	1468.59	-2.29467
77.2	100.874	-0.15762	77.2	1472.54	-2.30085
77.3	27.4136	-0.04283	77.3	1483.46	-2.3179
77.4	-27.5234	0.04301	77.4	1485.87	-2.32167
77.5	3.11	-0.00486	77.5	1481.14	-2.31428
77.6	49.8551	-0.0779	77.6	1483.32	-2.31769
77.7	69.5401	-0.10866	77.7	1484.35	-2.3193
77.8	59.6053	-0.09313	77.8	1495.96	-2.33743
77.9	10.8399	-0.01694	77.9	1499.52	-2.34299
78	-43.9024	0.0686	78	1495.26	-2.33634
78.1	-43.3608	0.06775	78.1	1510.34	-2.35991
78.2	-1.7487	0.00273	78.2	1513.48	-2.36481
78.3	52.9687	-0.08276	78.3	1512.46	-2.36322
78.4	70.2518	-0.10977	78.4	1492.91	-2.33268
78.5	56.2608	-0.08791	78.5	1498.02	-2.34066
78.6	8.0991	-0.01265	78.6	1520.08	-2.37512
78.7	-38.0337	0.05943	78.7	1545.93	-2.41551
78.8	-52.6246	0.08223	78.8	1602.17	-2.50339
78.9	-2.6334	0.00411	78.9	1589.27	-2.48323
79	51.5836	-0.0806	79	1552.37	-2.42558
79.1	65.8938	-0.10296	79.1	1519.95	-2.37492
79.2	51.0978	-0.07984	79.2	1485.52	-2.32112
79.3	36.9868	-0.05779	79.3	1503.01	-2.34845
79.4	12.245	-0.01913	79.4	1511.84	-2.36225
79.5	-1.3654	0.00213	79.5	1531.6	-2.39313
79.6	7.8426	-0.01225	79.6	1544.03	-2.41255
79.7	55.0572	-0.08603	79.7	1538.35	-2.40366
79.8	86.3321	-0.13489	79.8	1525.68	-2.38387
79.9	76.6316	-0.11974	79.9	1536.44	-2.40069
80	37.5737	-0.05871	80	1563.67	-2.44324
80.1	-13.2322	0.02068	80.1	1576.61	-2.46346
80.2	-25.5026	0.03985	80.2	1574.59	-2.4603
80.3	-18.8093	0.02939	80.3	1565.97	-2.44683
80.4	35.9359	-0.05615	80.4	1567.74	-2.4496
80.5	84.9949	-0.1328	80.5	1565.01	-2.44533
80.6	95.975	-0.14996	80.6	1556.01	-2.43127
80.7	54.3719	-0.08496	80.7	1560.27	-2.43792
80.8	-19.4685	0.03042	80.8	1571.43	-2.45536
80.9	-18.8373	0.02943	80.9	1578.53	-2.46645
81	14.735	-0.02302	81	1585.17	-2.47682
81.1	55.1493	-0.08617	81.1	1578.21	-2.46596
81.2	80.0084	-0.12501	81.2	1585.81	-2.47783
81.3	95.7684	-0.14964	81.3	1594.35	-2.49117
81.4	108.249	-0.16914	81.4	1590.38	-2.48496
81.5	66.5716	-0.10402	81.5	1574.28	-2.45981
81.6	19.7452	-0.03085	81.6	1582.92	-2.47331
81.7	13.0809	-0.02044	81.7	1585.34	-2.47709
81.8	55.6336	-0.08693	81.8	1582.57	-2.47277
81.9	93.8414	-0.14663	81.9	1582.74	-2.47303
82	106.688	-0.1667	82	1578.32	-2.46612
82.1	75.3682	-0.11776	82.1	1595.01	-2.4922
82.2	18.9312	-0.02958	82.2	1609.68	-2.51513
82.3	17.2666	-0.02698	82.3	1621.94	-2.53429
82.4	25.4712	-0.0398	82.4	1595.12	-2.49237
82.5	55.6714	-0.08699	82.5	1600.9	-2.5014
82.6	105.29	-0.16452	82.6	1623.77	-2.53714
82.7	111.989	-0.17498	82.7	1622.58	-2.53528
82.8	48.4243	-0.07566	82.8	1606.97	-2.51088
82.9	-1.3875	0.00217	82.9	1594.43	-2.49129
83	5.737	-0.00896	83	1610.39	-2.51623
83.1	39.7165	-0.06206	83.1	1632.45	-2.55071
83.2	108.437	-0.16943	83.2	1671.58	-2.61184
83.3	122.848	-0.19195	83.3	1717.02	-2.68285
83.4	90.991	-0.14217	83.4	1707.46	-2.66791
83.5	58.5133	-0.09143	83.5	1704.68	-2.66356
83.6	34.7488	-0.05429	83.6	1665.47	-2.6023
83.7	-12.0795	0.01887	83.7	1619.41	-2.53033
83.8	-10.0537	0.01571	83.8	1592.32	-2.488
83.9	8.7645	-0.01369	83.9	1605.79	-2.50904
84	26.6762	-0.04168	84	1627.66	-2.54322
84.1	52.0586	-0.08134	84.1	1618.49	-2.52888
84.2	100.368	-0.15682	84.2	1616.23	-2.52537
84.3	140.572	-0.21964	84.3	1625.56	-2.53994
84.4	108.042	-0.16882	84.4	1638.59	-2.5603
84.5	34.5978	-0.05406	84.5	1649.07	-2.57666
84.6	22.1735	-0.03465	84.6	1666.68	-2.60419
84.7	20.2009	-0.03156	84.7	1676.26	-2.61916
84.8	51.5605	-0.08056	84.8	1676.39	-2.61936
84.9	77.5924	-0.12124	84.9	1652.98	-2.58278
85	82.9334	-0.12958	85	1674.24	-2.61599
85.1	96.1221	-0.15019	85.1	1683.17	-2.62995
85.2	84.8158	-0.13252	85.2	1680.26	-2.62541
85.3	10.6848	-0.01669	85.3	1665.81	-2.60283
85.4	-51.0117	0.07971	85.4	1669.71	-2.60893
85.5	-46.793	0.07311	85.5	1678.24	-2.62225
85.6	5.9602	-0.00931	85.6	1679.42	-2.6241
85.7	56.9273	-0.08895	85.7	1653.65	-2.58383
85.8	70.1918	-0.10967	85.8	1654.26	-2.58479
85.9	52.4261	-0.08192	85.9	1667.29	-2.60514
86	40.678	-0.06356	86	1673.79	-2.6153
86.1	22.9566	-0.03587	86.1	1663.66	-2.59947
86.2	29.2215	-0.04566	86.2	1661.45	-2.59602
86.3	56.4363	-0.08818	86.3	1684.55	-2.63211
86.4	72.4718	-0.11324	86.4	1711.23	-2.6738
86.5	70.0992	-0.10953	86.5	1729.14	-2.70178
86.6	71.3625	-0.1115	86.6	1693.8	-2.64656
86.7	59.5726	-0.09308	86.7	1693.45	-2.64602
86.8	30.4937	-0.04765	86.8	1686.75	-2.63555
86.9	-10.133	0.01583	86.9	1684.23	-2.63162
87	-2.4459	0.00382	87	1689.45	-2.63977
87.1	46.0043	-0.07188	87.1	1684.71	-2.63237
87.2	62.8854	-0.09826	87.2	1675.86	-2.61853
87.3	70.309	-0.10986	87.3	1710.92	-2.67331
87.4	73.0638	-0.11416	87.4	1752.3	-2.73797
87.5	67.2706	-0.10511	87.5	1763.05	-2.75476
87.6	34.9989	-0.05469	87.6	1724	-2.69375
87.7	-0.474	0.000740625	87.7	1722.68	-2.69169
87.8	-11.3959	0.01781	87.8	1741.76	-2.72151
87.9	31.335	-0.04896	87.9	1741.73	-2.72146
88	71.8198	-0.11222	88	1732.38	-2.70684
88.1	92.3675	-0.14432	88.1	1738.57	-2.71652
88.2	69.9104	-0.10924	88.2	1757.85	-2.74663
88.3	31.3807	-0.04903	88.3	1765.83	-2.75911
88.4	-37.9939	0.05937	88.4	1765.07	-2.75792
88.5	-42.4117	0.06627	88.5	1756.93	-2.74521
88.6	12.688	-0.01983	88.6	1760.42	-2.75066
88.7	67.3455	-0.10523	88.7	1759.09	-2.74857
88.8	82.7505	-0.1293	88.8	1754.27	-2.74104
88.9	71.496	-0.11171	88.9	1739.48	-2.71794
89	11.0183	-0.01722	89	1731.97	-2.7062
89.1	-53.4818	0.08357	89.1	1746.45	-2.72883
89.2	-30.6112	0.04783	89.2	1764.05	-2.75633
89.3	22.8356	-0.03568	89.3	1785.78	-2.79028
89.4	62.7508	-0.09805	89.4	1780.13	-2.78145
89.5	55.1955	-0.08624	89.5	1765.71	-2.75893
89.6	30.852	-0.04821	89.6	1781.4	-2.78343
89.7	-30.1694	0.04714	89.7	1797.04	-2.80788
89.8	-51.9485	0.08117	89.8	1799.85	-2.81226
89.9	-28.8703	0.04511	89.9	1798.65	-2.81039
90	32.7162	-0.05112	90	1805.27	-2.82073
90.1	80.2116	-0.12533	90.1	1805.57	-2.8212
90.2	106.729	-0.16676	90.2	1805.4	-2.82093
90.3	103.912	-0.16236	90.3	1810.96	-2.82963
90.4	21.5617	-0.03369	90.4	1807.08	-2.82357
90.5	-19.8156	0.03096	90.5	1806.39	-2.82248
90.6	-4.2227	0.0066	90.6	1810.44	-2.82881
90.7	54.877	-0.08575	90.7	1822.31	-2.84735
90.8	94.4072	-0.14751	90.8	1823.84	-2.84975
90.9	87.9132	-0.13736	90.9	1798.21	-2.8097
91	75.1219	-0.11738	91	1802.78	-2.81685
91.1	47.9703	-0.07495	91.1	1805.9	-2.82172
91.2	4.918	-0.00768	91.2	1796.5	-2.80704
91.3	-1.198	0.00187	91.3	1789.57	-2.79621
91.4	-10.9923	0.01718	91.4	1799.66	-2.81197
91.5	-4.3459	0.00679	91.5	1830.19	-2.85967
91.6	41.2098	-0.06439	91.6	1855.94	-2.89991
91.7	56.7858	-0.08873	91.7	1856.82	-2.90128
91.8	50.0288	-0.07817	91.8	1841.92	-2.878
91.9	37.4434	-0.05851	91.9	1850.85	-2.89195
92	53.2457	-0.0832	92	1882.12	-2.94082
92.1	96.5245	-0.15082	92.1	1920.28	-3.00044
92.2	90.3578	-0.14118	92.2	1949.28	-3.04574
92.3	62.2743	-0.0973	92.3	1929.11	-3.01423
92.4	37.3572	-0.05837	92.4	1915.06	-2.99228
92.5	11.3224	-0.01769	92.5	1899.02	-2.96722
92.6	17.6091	-0.02751	92.6	1886.09	-2.94702
92.7	30.4604	-0.04759	92.7	1875.68	-2.93075
92.8	49.0206	-0.07659	92.8	1875.03	-2.92973
92.9	48.6247	-0.07598	92.9	1869.11	-2.92048
93	51.7032	-0.08079	93	1853.65	-2.89633
93.1	57.4075	-0.0897	93.1	1869.39	-2.92092
93.2	49.3564	-0.07712	93.2	1894.71	-2.96048
93.3	36.1616	-0.0565	93.3	1898.7	-2.96673
93.4	69.8519	-0.10914	93.4	1875.08	-2.92982
93.5	78.371	-0.12245	93.5	1871.16	-2.92369
93.6	81.2777	-0.127	93.6	1886.99	-2.94842
93.7	71.2436	-0.11132	93.7	1894.93	-2.96084
93.8	51.8052	-0.08095	93.8	1903.65	-2.97445
93.9	44.574	-0.06965	93.9	1913.57	-2.98996
94	67.9242	-0.10613	94	1924.03	-3.0063
94.1	53.2287	-0.08317	94.1	1933.85	-3.02164
94.2	37.4885	-0.05858	94.2	1932.56	-3.01963
94.3	54.8123	-0.08564	94.3	1912.92	-2.98894
94.4	58.8215	-0.09191	94.4	1909.4	-2.98343
94.5	52.366	-0.08182	94.5	1914.7	-2.99172
94.6	18.1617	-0.02838	94.6	1925.71	-3.00892
94.7	11.4991	-0.01797	94.7	1897.96	-2.96557
94.8	28.1534	-0.04399	94.8	1893.56	-2.95869
94.9	76.8107	-0.12002	94.9	1923.13	-3.0049
95	120.261	-0.18791	95	1959.6	-3.06187
95.1	111.588	-0.17436	95.1	1982.08	-3.09701
95.2	64.7734	-0.10121	95.2	1946.9	-3.04203
95.3	25.0849	-0.0392	95.3	1933.62	-3.02128
95.4	2.3342	-0.00365	95.4	1953.23	-3.05193
95.5	48.8161	-0.07628	95.5	1950.66	-3.04791
95.6	92.3528	-0.1443	95.6	1945.26	-3.03946
95.7	86.8242	-0.13566	95.7	1929.32	-3.01456
95.8	73.4949	-0.11484	95.8	1946.89	-3.04202
95.9	53.1325	-0.08302	95.9	1959.67	-3.06199
96	10.0493	-0.0157	96	1963.25	-3.06757
96.1	-16.715	0.02612	96.1	1948.22	-3.0441
96.2	-35.1645	0.05494	96.2	1956.24	-3.05663
96.3	-6.6488	0.01039	96.3	1956.08	-3.05637
96.4	56.1472	-0.08773	96.4	1950.79	-3.0481
96.5	77.3168	-0.12081	96.5	1936.38	-3.0256
96.6	64.1427	-0.10022	96.6	1929.13	-3.01427
96.7	18.6504	-0.02914	96.7	1947.14	-3.04241
96.8	-20.9743	0.03277	96.8	1964.19	-3.06904
96.9	3.5686	-0.00558	96.9	1942.84	-3.03568
97	60.316	-0.09424	97	1924.98	-3.00778
97.1	81.837	-0.12787	97.1	1945.38	-3.03965
97.2	63.5353	-0.09927	97.2	1958.43	-3.06004
97.3	22.9772	-0.0359	97.3	1942.43	-3.03505
97.4	-28.3925	0.04436	97.4	1943.72	-3.03707
97.5	-60.0881	0.09389	97.5	1973.17	-3.08308
97.6	-16.8635	0.02635	97.6	1991.58	-3.11184
97.7	48.2662	-0.07542	97.7	1998.21	-3.1222
97.8	78.824	-0.12316	97.8	1977.9	-3.09047
97.9	68.0845	-0.10638	97.9	1973.51	-3.08361
98	18.4527	-0.02883	98	1977.47	-3.0898
98.1	-3.3101	0.00517	98.1	1994.76	-3.11681
98.2	-7.0113	0.01096	98.2	2020.64	-3.15726
98.3	3.6483	-0.0057	98.3	1991.91	-3.11235
98.4	44.8127	-0.07002	98.4	1984.29	-3.10046
98.5	71.6375	-0.11193	98.5	2013.55	-3.14616
98.6	59.0097	-0.0922	98.6	2027.83	-3.16849
98.7	13.6263	-0.02129	98.7	2005.53	-3.13364
98.8	-27.4374	0.04287	98.8	1995.65	-3.1182
98.9	-2.1538	0.00337	98.9	1998.85	-3.1232
99	50.8434	-0.07944	99	1991.29	-3.11138
99.1	68.5371	-0.10709	99.1	1978.03	-3.09066
99.2	53.6225	-0.08379	99.2	1975.24	-3.08632
99.3	29.8012	-0.04656	99.3	1971.97	-3.08121
99.4	3.8188	-0.00597	99.4	2024.16	-3.16275
99.5	6.5844	-0.01029	99.5	2054.81	-3.21064
99.6	52.1164	-0.08143	99.6	2055.47	-3.21167
99.7	50.113	-0.0783	99.7	2042.83	-3.19192
99.8	38.4605	-0.06009	99.8	2042.46	-3.19135
99.9	21.8832	-0.03419	99.9	2043.53	-3.19302
100	32.7461	-0.05117	100	2045.74	-3.19646
100.1	69.2617	-0.10822	100.1	2047.72	-3.19956
100.2	116.263	-0.18166	100.2	2066.39	-3.22874
100.3	106.098	-0.16578	100.3	2064.31	-3.22549
100.4	52.057	-0.08134	100.4	2050.99	-3.20468
100.5	30.1795	-0.04716	100.5	2057.19	-3.21435
100.6	7.0354	-0.01099	100.6	2051.47	-3.20541
100.7	10.0053	-0.01563	100.7	2045.59	-3.19623
100.8	47.2628	-0.07385	100.8	2062.32	-3.22237
100.9	61.6759	-0.09637	100.9	2089.54	-3.2649
101	24.6262	-0.03848	101	2088.56	-3.26337
101.1	32.1407	-0.05022	101.1	2056.32	-3.213
101.2	70.2139	-0.10971	101.2	2059.49	-3.21796
101.3	125.186	-0.1956	101.3	2075.05	-3.24227
101.4	144.385	-0.2256	101.4	2088.3	-3.26296
101.5	87.8416	-0.13725	101.5	2070.02	-3.23441
101.6	32.5024	-0.05078	101.6	2063.85	-3.22477
101.7	4.7111	-0.00736	101.7	2070.55	-3.23523
101.8	16.5442	-0.02585	101.8	2076.69	-3.24483
101.9	38.7436	-0.06054	101.9	2088.45	-3.26321
102	43.3742	-0.06777	102	2083.14	-3.25491
102.1	70.0524	-0.10946	102.1	2082.44	-3.25381
102.2	76.6507	-0.11977	102.2	2097.11	-3.27673
102.3	41.2777	-0.0645	102.3	2112.55	-3.30086
102.4	10.4345	-0.0163	102.4	2108.14	-3.29396
102.5	18.9477	-0.02961	102.5	2096.71	-3.27611
102.6	42.692	-0.06671	102.6	2090.07	-3.26574
102.7	47.6218	-0.07441	102.7	2097.34	-3.2771
102.8	48.0732	-0.07511	102.8	2116.84	-3.30756
102.9	48.5254	-0.07582	102.9	2117.87	-3.30917
103	25.1846	-0.03935	103	2117.7	-3.3089
103.1	8.2638	-0.01291	103.1	2128.48	-3.32575
103.2	35.5525	-0.05555	103.2	2147.66	-3.35572
103.3	62.0382	-0.09693	103.3	2132.37	-3.33182
103.4	86.6545	-0.1354	103.4	2129.34	-3.3271
103.5	90.621	-0.1416	103.5	2148.65	-3.35727
103.6	57.3504	-0.08961	103.6	2146.49	-3.3539
103.7	-18.0568	0.02821	103.7	2127.81	-3.32471
103.8	-43.0907	0.06733	103.8	2148.31	-3.35674
103.9	4.8376	-0.00756	103.9	2184.62	-3.41347
104	60.427	-0.09442	104	2203.67	-3.44323
104.1	71.6889	-0.11201	104.1	2178.65	-3.40414
104.2	61.636	-0.09631	104.2	2153.01	-3.36408
104.3	-3.8367	0.00599	104.3	2148.99	-3.3578
104.4	-38.0564	0.05946	104.4	2143.17	-3.3487
104.5	-6.3538	0.00993	104.5	2136.18	-3.33777
104.6	57.8395	-0.09037	104.6	2145.22	-3.3519
104.7	70.4635	-0.1101	104.7	2161.68	-3.37762
104.8	76.0277	-0.11879	104.8	2182.5	-3.41015
104.9	38.5142	-0.06018	104.9	2182.86	-3.41071
105	-3.8977	0.00609	105	2173.84	-3.39663
105.1	-14.3484	0.02242	105.1	2165.65	-3.38382
105.2	20.1601	-0.0315	105.2	2177.68	-3.40263
105.3	63.5917	-0.09936	105.3	2202.68	-3.44168
105.4	75.2524	-0.11758	105.4	2221.58	-3.47122
105.5	74.5026	-0.11641	105.5	2202.07	-3.44073
105.6	53.1538	-0.08305	105.6	2203.21	-3.44252
105.7	37.0556	-0.0579	105.7	2220.34	-3.46929
105.8	40.9446	-0.06398	105.8	2236.19	-3.49405
105.9	60.5352	-0.09459	105.9	2222.95	-3.47336
106	59.7571	-0.09337	106	2214.49	-3.46014
106.1	47.9292	-0.07489	106.1	2216.52	-3.46331
106.2	44.4243	-0.06941	106.2	2216.98	-3.46403
106.3	45.1649	-0.07057	106.3	2218.83	-3.46692
106.4	57.2265	-0.08942	106.4	2217.48	-3.46481
106.5	67.2023	-0.105	106.5	2222.98	-3.47341
106.6	90.147	-0.14085	106.6	2222.03	-3.47193
106.7	83.7449	-0.13085	106.7	2224.46	-3.47571
106.8	61.2049	-0.09563	106.8	2221.52	-3.47112
106.9	11.338	-0.01772	106.9	2219	-3.46718
107	-20.5166	0.03206	107	2218.33	-3.46614
107.1	-3.3934	0.0053	107.1	2237.79	-3.49654
107.2	50.4582	-0.07884	107.2	2238.25	-3.49727
107.3	72.6187	-0.11347	107.3	2226.63	-3.47911
107.4	81.3035	-0.12704	107.4	2227.15	-3.47992
107.5	76.4628	-0.11947	107.5	2241.5	-3.50234
107.6	56.2594	-0.08791	107.6	2240.02	-3.50002
107.7	40.4047	-0.06313	107.7	2235.78	-3.49341
107.8	25.698	-0.04015	107.8	2236.1	-3.49391
107.9	31.823	-0.04972	107.9	2227.44	-3.48037
108	51.631	-0.08067	108	2223.95	-3.47492
108.1	80.6561	-0.12603	108.1	2225.37	-3.47714
108.2	51.4504	-0.08039	108.2	2234.26	-3.49103
108.3	15.51	-0.02423	108.3	2234.17	-3.49088
108.4	22.4552	-0.03509	108.4	2232	-3.48751
108.5	38.0389	-0.05944	108.5	2242.88	-3.5045
108.6	35.5766	-0.05559	108.6	2264.11	-3.53766
108.7	37.0072	-0.05782	108.7	2258.88	-3.5295
108.8	50.3343	-0.07865	108.8	2230.17	-3.48464
108.9	37.7056	-0.05891	108.9	2233.87	-3.49042
109	31.8689	-0.0498	109	2261.23	-3.53317
109.1	35.7868	-0.05592	109.1	2272.4	-3.55063
109.2	33.6601	-0.05259	109.2	2268.61	-3.5447
109.3	46.5261	-0.0727	109.3	2255.64	-3.52443
109.4	55.1794	-0.08622	109.4	2261.78	-3.53404
109.5	46.0151	-0.0719	109.5	2271.61	-3.54939
109.6	31.8222	-0.04972	109.6	2269.31	-3.5458
109.7	47.3435	-0.07397	109.7	2252.4	-3.51937
109.8	69.9699	-0.10933	109.8	2282.65	-3.56664
109.9	47.3764	-0.07403	109.9	2289.6	-3.5775
110	33.8508	-0.05289	110	2270.63	-3.54785
110.1	39.4294	-0.06161	110.1	2267.41	-3.54283
110.2	49.6716	-0.07761	110.2	2279.51	-3.56174
110.3	33.2012	-0.05188	110.3	2277.86	-3.55916
110.4	40.6637	-0.06354	110.4	2255.41	-3.52408
110.5	64.9786	-0.10153	110.5	2266.95	-3.54211
110.6	64.4945	-0.10077	110.6	2299.23	-3.59255
110.7	15.6917	-0.02452	110.7	2309.7	-3.60891
110.8	1.8239	-0.00285	110.8	2288.76	-3.5762
110.9	41.6979	-0.06515	110.9	2286.59	-3.5728
111	55.7012	-0.08703	111	2309.4	-3.60844
111.1	64.8317	-0.1013	111.1	2323.08	-3.62982
111.2	54.2597	-0.08478	111.2	2327.4	-3.63656
111.3	-7.6058	0.01188	111.3	2323.39	-3.6303
111.4	-39.6783	0.062	111.4	2317.71	-3.62142
111.5	27.687	-0.04326	111.5	2295.01	-3.58596
111.6	73.3058	-0.11454	111.6	2261.8	-3.53406
111.7	72.5428	-0.11335	111.7	2225.78	-3.47779
111.8	39.8649	-0.06229	111.8	2251.22	-3.51752
111.9	4.8482	-0.00758	111.9	2278.4	-3.56
112	-55.6961	0.08703	112	2330.85	-3.64196
112.1	-24.6217	0.03847	112.1	2391.01	-3.73596
112.2	37.1133	-0.05799	112.2	2386.91	-3.72954
112.3	65.1636	-0.10182	112.3	2366.76	-3.69807
112.4	57.653	-0.09008	112.4	2350.3	-3.67234
112.5	40.1194	-0.06269	112.5	2347.77	-3.66839
112.6	14.0236	-0.02191	112.6	2364.39	-3.69435
112.7	4.4696	-0.00698	112.7	2349.72	-3.67144
112.8	19.4394	-0.03037	112.8	2311.84	-3.61226
112.9	51.8962	-0.08109	112.9	2289.65	-3.57758
113	68.6622	-0.10728	113	2257.26	-3.52698
113.1	53.4985	-0.08359	113.1	2263.52	-3.53675
113.2	15.246	-0.02382	113.2	2301.64	-3.59631
113.3	-4.6243	0.00723	113.3	2355.4	-3.68031
113.4	31.7263	-0.04957	113.4	2387.39	-3.73029
113.5	55.6652	-0.08698	113.5	2351.37	-3.67402
113.6	60.7707	-0.09495	113.6	2371.66	-3.70573
113.7	53.8274	-0.08411	113.7	2352.56	-3.67588
113.8	49.5868	-0.07748	113.8	2320.59	-3.62593
113.9	27.3816	-0.04278	113.9	2314	-3.61562
114	39.2088	-0.06126	114	2356.18	-3.68153
114.1	48.2729	-0.07543	114.1	2391.21	-3.73627
114.2	58.4078	-0.09126	114.2	2430.51	-3.79768
114.3	72.0867	-0.11264	114.3	2445.34	-3.82084
114.4	50.0413	-0.07819	114.4	2440.07	-3.81261
114.5	33.4075	-0.0522	114.5	2437.78	-3.80903
114.6	27.3481	-0.04273	114.6	2413.34	-3.77085
114.7	33.1886	-0.05186	114.7	2399.69	-3.74952
114.8	72.0414	-0.11256	114.8	2405.14	-3.75804
114.9	135.079	-0.21106	114.9	2428.73	-3.79489
115	158.426	-0.24754	115	2435.1	-3.80485
115.1	116.463	-0.18197	115.1	2404.82	-3.75753
115.2	56.7653	-0.0887	115.2	2378.28	-3.71606
115.3	15.2164	-0.02378	115.3	2403.85	-3.75602
115.4	11.6715	-0.01824	115.4	2424.32	-3.788
115.5	54.4108	-0.08502	115.5	2438.45	-3.81007
115.6	108.118	-0.16893	115.6	2429.31	-3.79579
115.7	115.807	-0.18095	115.7	2432.01	-3.80001
115.8	77.5249	-0.12113	115.8	2420.91	-3.78267
115.9	43.7304	-0.06833	115.9	2418.86	-3.77948
116	25.1077	-0.03923	116	2418.86	-3.77947
116.1	21.1228	-0.033	116.1	2405.09	-3.75795
116.2	46.8853	-0.07326	116.2	2418.49	-3.7789
116.3	109.034	-0.17036	116.3	2454.34	-3.83491
116.4	118.109	-0.18454	116.4	2486.62	-3.88534
116.5	106.939	-0.16709	116.5	2465.01	-3.85158
116.6	76.8971	-0.12015	116.6	2431.48	-3.79918
116.7	18.2385	-0.0285	116.7	2427.97	-3.7937
116.8	4.5134	-0.00705	116.8	2426.14	-3.79084
116.9	15.5178	-0.02425	116.9	2435.96	-3.80618
117	42.1894	-0.06592	117	2438.24	-3.80975
117.1	95.7771	-0.14965	117.1	2432.92	-3.80143
117.2	150.955	-0.23587	117.2	2417.86	-3.77791
117.3	131.544	-0.20554	117.3	2414.15	-3.77211
117.4	74.2704	-0.11605	117.4	2424.66	-3.78853
117.5	16.7588	-0.02619	117.5	2469.07	-3.85792
117.6	-1.8205	0.00284	117.6	2511.95	-3.92492
117.7	17.799	-0.02781	117.7	2535.83	-3.96223
117.8	64.4347	-0.10068	117.8	2536.79	-3.96373
117.9	105.979	-0.16559	117.9	2523.15	-3.94242
118	97.4289	-0.15223	118	2518.44	-3.93506
118.1	65.4749	-0.1023	118.1	2514.14	-3.92835
118.2	31.6507	-0.04945	118.2	2527.95	-3.94992
118.3	12.6117	-0.01971	118.3	2536.75	-3.96368
118.4	28.1678	-0.04401	118.4	2555.32	-3.99268
118.5	60.2984	-0.09422	118.5	2573.64	-4.02131
118.6	79.1326	-0.12364	118.6	2568.91	-4.01393
118.7	87.3865	-0.13654	118.7	2571.31	-4.01768
118.8	82.3592	-0.12869	118.8	2554.88	-3.992
118.9	58.1532	-0.09086	118.9	2549.1	-3.98297
119	26.0652	-0.04073	119	2564.06	-4.00634
119.1	31.3059	-0.04892	119.1	2573.39	-4.02092
119.2	27.7604	-0.04338	119.2	2552.28	-3.98793
119.3	44.2396	-0.06912	119.3	2529.97	-3.95307
119.4	67.7649	-0.10588	119.4	2524.36	-3.94431
119.5	49.0411	-0.07663	119.5	2533.78	-3.95904
119.6	10.5001	-0.01641	119.6	2543.84	-3.97476
119.7	30.9394	-0.04834	119.7	2523.67	-3.94323
119.8	45.1685	-0.07058	119.8	2502.58	-3.91028
119.9	49.5306	-0.07739	119.9	2514.43	-3.92879
120	42.1042	-0.06579	120	2547.23	-3.98004
120.1	28.7748	-0.04496	120.1	2542.99	-3.97342
120.2	32.5228	-0.05082	120.2	2529.76	-3.95275
120.3	52.8402	-0.08256	120.3	2528.66	-3.95104
120.4	42.8243	-0.06691	120.4	2559.29	-3.99889
120.5	39.2239	-0.06129	120.5	2577.36	-4.02713
120.6	38.5313	-0.06021	120.6	2547.58	-3.98059
120.7	35.172	-0.05496	120.7	2538.43	-3.96629
120.8	45.7109	-0.07142	120.8	2567.22	-4.01128
120.9	91.9142	-0.14362	120.9	2556.54	-3.99459
121	68.8012	-0.1075	121	2531.39	-3.9553
121.1	42.8519	-0.06696	121.1	2495.34	-3.89897
121.2	19.4085	-0.03033	121.2	2502.42	-3.91003
121.3	16.7177	-0.02612	121.3	2538.97	-3.96715
121.4	29.9866	-0.04685	121.4	2553.55	-3.98992
121.5	47.8538	-0.07477	121.5	2570.88	-4.01701
121.6	59.4323	-0.09286	121.6	2563.35	-4.00523
121.7	70.3327	-0.10989	121.7	2567.05	-4.01102
121.8	74.524	-0.11644	121.8	2577.95	-4.02804
121.9	61.0648	-0.09541	121.9	2572.8	-4.02
122	27.8916	-0.04358	122	2565.85	-4.00914
122.1	13.1673	-0.02057	122.1	2572.9	-4.02016
122.2	11.5415	-0.01803	122.2	2586.49	-4.04139
122.3	57.2879	-0.08951	122.3	2586.82	-4.0419
122.4	65.1343	-0.10177	122.4	2559.18	-3.99871
122.5	70.2933	-0.10983	122.5	2561.42	-4.00222
122.6	66.2178	-0.10347	122.6	2587.31	-4.04267
122.7	51.1704	-0.07995	122.7	2579.81	-4.03095
122.8	35.1003	-0.05484	122.8	2559.88	-3.99982
122.9	62.0733	-0.09699	122.9	2571.28	-4.01762
123	70.7079	-0.11048	123	2570.6	-4.01656
123.1	86.2281	-0.13473	123.1	2559.5	-3.99921
123.2	93.7603	-0.1465	123.2	2540.55	-3.96961
123.3	71.5746	-0.11184	123.3	2536.21	-3.96283
123.4	55.9878	-0.08748	123.4	2559.91	-3.99986
123.5	52.7992	-0.0825	123.5	2563.01	-4.0047
123.6	53.9619	-0.08432	123.6	2558.6	-3.99781
123.7	54.4822	-0.08513	123.7	2555.41	-3.99282
123.8	74.2045	-0.11594	123.8	2572.32	-4.01925
123.9	96.4908	-0.15077	123.9	2578.72	-4.02925
124	75.233	-0.11755	124	2582.34	-4.0349
124.1	39.0435	-0.06101	124.1	2574.59	-4.0228
124.2	40.2272	-0.06286	124.2	2563.93	-4.00614
124.3	42.0355	-0.06568	124.3	2578.23	-4.02848
124.4	53.1219	-0.083	124.4	2605.26	-4.07071
124.5	48.1424	-0.07522	124.5	2581.73	-4.03395
124.6	48.2583	-0.0754	124.6	2566.13	-4.00958
124.7	39.1079	-0.06111	124.7	2576.29	-4.02545
124.8	36.3502	-0.0568	124.8	2610.84	-4.07944
124.9	44.7493	-0.06992	124.9	2632.04	-4.11257
125	57.9859	-0.0906	125	2612.07	-4.08135
125.1	74.8531	-0.11696	125.1	2596.45	-4.05696
125.2	106.418	-0.16628	125.2	2599.59	-4.06185
125.3	137.632	-0.21505	125.3	2597.21	-4.05814
125.4	107.499	-0.16797	125.4	2606.44	-4.07256
125.5	48.0822	-0.07513	125.5	2594.28	-4.05356
125.6	11.7191	-0.01831	125.6	2566.6	-4.01032
125.7	12.1859	-0.01904	125.7	2576.56	-4.02588
125.8	39.5259	-0.06176	125.8	2599.79	-4.06218
125.9	78.8286	-0.12317	125.9	2623.56	-4.09931
126	102.374	-0.15996	126	2625.14	-4.10179
126.1	91.3248	-0.14269	126.1	2604.81	-4.07001
126.2	23.0477	-0.03601	126.2	2612.02	-4.08128
126.3	-5.092	0.00796	126.3	2626.05	-4.1032
126.4	18.0504	-0.0282	126.4	2629.21	-4.10813
126.5	76.0955	-0.1189	126.5	2603.91	-4.06862
126.6	110.441	-0.17256	126.6	2603.6	-4.06812
126.7	133.31	-0.2083	126.7	2624.26	-4.1004
126.8	121.065	-0.18916	126.8	2633.28	-4.1145
126.9	79.1828	-0.12372	126.9	2614.83	-4.08567
127	66.2692	-0.10355	127	2621.89	-4.09671
127.1	42.2245	-0.06598	127.1	2651.23	-4.14255
127.2	31.1661	-0.0487	127.2	2682.19	-4.19092
127.3	28.3354	-0.04427	127.3	2680.67	-4.18855
127.4	28.7804	-0.04497	127.4	2644.34	-4.13178
127.5	29.2996	-0.04578	127.5	2638.48	-4.12263
127.6	38.7939	-0.06062	127.6	2661.07	-4.15793
127.7	16.6439	-0.02601	127.7	2694.69	-4.21046
127.8	35.2275	-0.05504	127.8	2676.11	-4.18142
127.9	60.7087	-0.09486	127.9	2640.3	-4.12546
128	48.6378	-0.076	128	2640.5	-4.12578
128.1	23.3308	-0.03645	128.1	2670.2	-4.17219
128.2	40.2553	-0.0629	128.2	2659.98	-4.15622
128.3	95.1787	-0.14872	128.3	2626.76	-4.10432
128.4	103.224	-0.16129	128.4	2634.84	-4.11694
128.5	65.8879	-0.10295	128.5	2661.4	-4.15843
128.6	40.6817	-0.06357	128.6	2679.41	-4.18658
128.7	22.4977	-0.03515	128.7	2635.69	-4.11827
128.8	22.8761	-0.03574	128.8	2613.32	-4.0833
128.9	67.594	-0.10562	128.9	2629.24	-4.10819
129	118.895	-0.18577	129	2702.71	-4.22299
129.1	104.172	-0.16277	129.1	2725.52	-4.25862
129.2	85.9412	-0.13428	129.2	2712.47	-4.23824
129.3	76.845	-0.12007	129.3	2714.03	-4.24068
129.4	82.3558	-0.12868	129.4	2685.22	-4.19565
129.5	79.3214	-0.12394	129.5	2660.64	-4.15725
129.6	46.7845	-0.0731	129.6	2660.98	-4.15779
129.7	53.0071	-0.08282	129.7	2657.78	-4.15279
129.8	64.9911	-0.10155	129.8	2648.1	-4.13765
129.9	72.5297	-0.11333	129.9	2647.51	-4.13673
130	78.5608	-0.12275	130	2638.24	-4.12225
130.1	74.4291	-0.1163	130.1	2644.96	-4.13275
130.2	56.4008	-0.08813	130.2	2663.99	-4.16249
130.3	87.2248	-0.13629	130.3	2720.16	-4.25026
130.4	83.8636	-0.13104	130.4	2766.8	-4.32312
130.5	52.9353	-0.08271	130.5	2757.99	-4.30935
130.6	10.0766	-0.01574	130.6	2725.58	-4.25872
130.7	4.6795	-0.00731	130.7	2716.51	-4.24454
130.8	36.1214	-0.05644	130.8	2709.96	-4.23431
130.9	75.222	-0.11753	130.9	2689.39	-4.20217
131	84.324	-0.13176	131	2681.68	-4.19012
131.1	54.8171	-0.08565	131.1	2677.03	-4.18285
131.2	19.8636	-0.03104	131.2	2673.46	-4.17728
131.3	20.8254	-0.03254	131.3	2676.69	-4.18233
131.4	39.574	-0.06183	131.4	2661.66	-4.15884
131.5	70.3577	-0.10993	131.5	2645.81	-4.13408
131.6	103.996	-0.16249	131.6	2665.51	-4.16486
131.7	105.439	-0.16475	131.7	2687.27	-4.19885
131.8	32.9232	-0.05144	131.8	2703.49	-4.22421
131.9	-6.0731	0.00949	131.9	2713.87	-4.24043
132	19.7247	-0.03082	132	2691.44	-4.20537
132.1	64.8673	-0.10136	132.1	2683.39	-4.1928
132.2	97.2653	-0.15198	132.2	2694.2	-4.20969
132.3	124.001	-0.19375	132.3	2701.07	-4.22042
132.4	129.205	-0.20188	132.4	2692.09	-4.2064
132.5	57.2339	-0.08943	132.5	2693.66	-4.20885
132.6	32.1796	-0.05028	132.6	2710.62	-4.23535
132.7	45.5192	-0.07112	132.7	2737.55	-4.27742
132.8	51.4437	-0.08038	132.8	2742.98	-4.2859
132.9	37.802	-0.05907	132.9	2732.72	-4.26987
133	22.3626	-0.03494	133	2735.71	-4.27455
133.1	18.2613	-0.02853	133.1	2746.93	-4.29208
133.2	20.2409	-0.03163	133.2	2743.11	-4.28611
133.3	44.1632	-0.069	133.3	2733.18	-4.2706
133.4	26.4164	-0.04128	133.4	2743.86	-4.28729
133.5	8.0027	-0.0125	133.5	2757.18	-4.30809
133.6	33.3701	-0.05214	133.6	2749.84	-4.29663
133.7	81.0877	-0.1267	133.7	2743.57	-4.28683
133.8	118	-0.18438	133.8	2741.83	-4.28411
133.9	92.459	-0.14447	133.9	2738.43	-4.27879
134	42.0949	-0.06577	134	2732.03	-4.2688
134.1	-12.7274	0.01989	134.1	2748.7	-4.29484
134.2	3.9605	-0.00619	134.2	2754.84	-4.30444
134.3	52.7941	-0.08249	134.3	2752.21	-4.30033
134.4	74.0607	-0.11572	134.4	2746.76	-4.29181
134.5	33.5849	-0.05248	134.5	2762.57	-4.31651
134.6	29.4968	-0.04609	134.6	2775.2	-4.33625
134.7	56.4699	-0.08823	134.7	2776.06	-4.33759
134.8	81.7267	-0.1277	134.8	2756.35	-4.3068
134.9	81.784	-0.12779	134.9	2754.11	-4.30329
135	69.0188	-0.10784	135	2778.47	-4.34136
135.1	52.6241	-0.08223	135.1	2779.11	-4.34236
135.2	59.1842	-0.09248	135.2	2757.11	-4.30798
135.3	62.0392	-0.09694	135.3	2748.47	-4.29449
135.4	45.8997	-0.07172	135.4	2766.95	-4.32336
135.5	4.0636	-0.00635	135.5	2814.65	-4.39788
135.6	-7.6173	0.0119	135.6	2854.62	-4.46034
135.7	17.0519	-0.02664	135.7	2851.7	-4.45578
135.8	58.078	-0.09075	135.8	2789.13	-4.35802
135.9	85.3362	-0.13334	135.9	2769.74	-4.32771
136	89.5948	-0.13999	136	2785.34	-4.3521
136.1	78.217	-0.12221	136.1	2780.11	-4.34392
136.2	52.1094	-0.08142	136.2	2795.81	-4.36845
136.3	31.8198	-0.04972	136.3	2801.52	-4.37738
136.4	33.9856	-0.0531	136.4	2792.77	-4.36371
136.5	38.7095	-0.06048	136.5	2770.83	-4.32942
136.6	48.8857	-0.07638	136.6	2793.04	-4.36413
136.7	73.8115	-0.11533	136.7	2836.71	-4.43236
136.8	66.1673	-0.10339	136.8	2851.92	-4.45613
136.9	55.7899	-0.08717	136.9	2856.58	-4.4634
137	58.5643	-0.09151	137	2873.5	-4.48985
137.1	73.0692	-0.11417	137.1	2870.09	-4.48451
137.2	92.9689	-0.14526	137.2	2851.91	-4.45611
137.3	91.5138	-0.14299	137.3	2849.98	-4.45309
137.4	69.5146	-0.10862	137.4	2862.59	-4.4728
137.5	26.3657	-0.0412	137.5	2853.77	-4.45901
137.6	20.5503	-0.03211	137.6	2847.35	-4.44898
137.7	48.8727	-0.07636	137.7	2871.64	-4.48694
137.8	69.2702	-0.10823	137.8	2903.44	-4.53662
137.9	92.0639	-0.14385	137.9	2899.27	-4.53011
138	68.9983	-0.10781	138	2867.83	-4.48098
138.1	46.732	-0.07302	138.1	2867.86	-4.48103
138.2	29.9217	-0.04675	138.2	2891.43	-4.51785
138.3	47.5168	-0.07425	138.3	2884.13	-4.50645
138.4	112.834	-0.1763	138.4	2864.49	-4.47577
138.5	150.301	-0.23484	138.5	2885.63	-4.5088
138.6	139.086	-0.21732	138.6	2905.04	-4.53912
138.7	88.6619	-0.13853	138.7	2905.99	-4.5406
138.8	55.8645	-0.08729	138.8	2886.19	-4.50967
138.9	27.8128	-0.04346	138.9	2896.17	-4.52526
139	7.7173	-0.01206	139	2901.6	-4.53375
139.1	28.7863	-0.04498	139.1	2905.3	-4.53953
139.2	94.2025	-0.14719	139.2	2901.34	-4.53335
139.3	115.371	-0.18027	139.3	2907.39	-4.54279
139.4	84.4691	-0.13198	139.4	2926.89	-4.57326
139.5	37.7023	-0.05891	139.5	2935	-4.58594
139.6	-1.8067	0.00282	139.6	2928.55	-4.57587
139.7	-5.06	0.00791	139.7	2925.97	-4.57183
139.8	49.5493	-0.07742	139.8	2919.17	-4.5612
139.9	112.214	-0.17533	139.9	2911.21	-4.54876
140	109.913	-0.17174	140	2920.07	-4.5626
140.1	70.4097	-0.11002	140.1	2933.37	-4.58339
140.2	22.823	-0.03566	140.2	2943.96	-4.59993
140.3	10.1266	-0.01582	140.3	2959.14	-4.62366
140.4	25.148	-0.03929	140.4	2960.73	-4.62614
140.5	21.6491	-0.03383	140.5	2948.8	-4.60751
140.6	3.6148	-0.00565	140.6	2949.21	-4.60814
140.7	18.3392	-0.02865	140.7	2943.17	-4.59871
140.8	81.1962	-0.12687	140.8	2937.46	-4.58978
140.9	127.468	-0.19917	140.9	2929.44	-4.57726
141	108.469	-0.16948	141	2916.78	-4.55747
141.1	61.3445	-0.09585	141.1	2932.72	-4.58237
141.2	12.0933	-0.0189	141.2	2952.99	-4.61405
141.3	-31.4171	0.04909	141.3	2992.86	-4.67634
141.4	-8.8706	0.01386	141.4	3001.45	-4.68977
141.5	52.205	-0.08157	141.5	2982.44	-4.66007
141.6	89.7383	-0.14022	141.6	2984.26	-4.66291
141.7	79.9342	-0.1249	141.7	3018.75	-4.7168
141.8	73.4834	-0.11482	141.8	3020.23	-4.7191
141.9	75.7534	-0.11836	141.9	2980.22	-4.65659
142	90.2961	-0.14109	142	2952.38	-4.61309
142.1	92.8392	-0.14506	142.1	2963.43	-4.63037
142.2	77.3806	-0.12091	142.2	3010.78	-4.70435
142.3	74.4505	-0.11633	142.3	3009.98	-4.70309
142.4	58.1875	-0.09092	142.4	2990.83	-4.67318
142.5	19.6764	-0.03074	142.5	2986.32	-4.66612
142.6	30.2763	-0.04731	142.6	2988.14	-4.66897
142.7	61.3468	-0.09585	142.7	3000.76	-4.68869
142.8	101.032	-0.15786	142.8	2980.49	-4.65702
142.9	105.423	-0.16472	142.9	2965.72	-4.63393
143	67.4638	-0.10541	143	2979.2	-4.65499
143.1	22.897	-0.03578	143.1	3020.91	-4.72018
143.2	33.3036	-0.05204	143.2	3022.07	-4.72198
143.3	60.6614	-0.09478	143.3	3007.11	-4.6986
143.4	83.9362	-0.13115	143.4	2984.27	-4.66292
143.5	77.5987	-0.12125	143.5	3019.78	-4.71841
143.6	65.3408	-0.10209	143.6	3072.28	-4.80043
143.7	28.0892	-0.04389	143.7	3099.15	-4.84242
143.8	-15.7589	0.02462	143.8	3074.37	-4.8037
143.9	-17.5056	0.02735	143.9	3046.51	-4.76018
144	43.3236	-0.06769	144	3034.82	-4.74191
144.1	77.0577	-0.1204	144.1	3031.51	-4.73674
144.2	80.2929	-0.12546	144.2	3044.32	-4.75675
144.3	50.6496	-0.07914	144.3	3009.88	-4.70293
144.4	-15.7607	0.02463	144.4	3009.71	-4.70267
144.5	-16.0123	0.02502	144.5	3058.02	-4.77816
144.6	26.5552	-0.04149	144.6	3102.59	-4.8478
144.7	102.172	-0.15964	144.7	3112.16	-4.86275
144.8	114.829	-0.17942	144.8	3074.09	-4.80326
144.9	82.9571	-0.12962	144.9	3036.6	-4.74468
145	13.7746	-0.02152	145	3061.33	-4.78333
145.1	3.9984	-0.00625	145.1	3073.72	-4.80269
145.2	37.557	-0.05868	145.2	3060.37	-4.78182
145.3	89.1479	-0.13929	145.3	3064.8	-4.78876
145.4	104.078	-0.16262	145.4	3083.16	-4.81744
145.5	62.5115	-0.09767	145.5	3058.51	-4.77893
145.6	21.1519	-0.03305	145.6	3035.68	-4.74325
145.7	-18.754	0.0293	145.7	3046.09	-4.75951
145.8	-23.5267	0.03676	145.8	3085.24	-4.82068
145.9	14.3347	-0.0224	145.9	3108.78	-4.85747
146	48.4868	-0.07576	146	3100.3	-4.84422
146.1	78.7778	-0.12309	146.1	3101.02	-4.84535
146.2	90.9118	-0.14205	146.2	3091.17	-4.82995
146.3	76.6427	-0.11975	146.3	3062.66	-4.78541
146.4	62.5745	-0.09777	146.4	3052.4	-4.76938
146.5	45.8575	-0.07165	146.5	3054.99	-4.77342
146.6	31.9287	-0.04989	146.6	3051.08	-4.76731
146.7	66.7523	-0.1043	146.7	3037.59	-4.74624
146.8	91.8824	-0.14357	146.8	3034.23	-4.74099
146.9	121.797	-0.19031	146.9	3055.52	-4.77425
147	98.0156	-0.15315	147	3069.9	-4.79673
147.1	60.0082	-0.09376	147.1	3051.02	-4.76722
147.2	42.3434	-0.06616	147.2	3036.77	-4.74495
147.3	38.7998	-0.06062	147.3	3035.37	-4.74276
147.4	48.6292	-0.07598	147.4	3044.05	-4.75633
147.5	94.7218	-0.148	147.5	3027.24	-4.73006
147.6	107.577	-0.16809	147.6	3048.78	-4.76372
147.7	47.5026	-0.07422	147.7	3065.99	-4.79061
147.8	12.5961	-0.01968	147.8	3085.24	-4.82068
147.9	20.9463	-0.03273	147.9	3080.38	-4.8131
148	45.0792	-0.07044	148	3088.45	-4.8257
148.1	64.3213	-0.1005	148.1	3094.02	-4.83441
148.2	74.112	-0.1158	148.2	3090.28	-4.82856
148.3	88.1925	-0.1378	148.3	3089.03	-4.8266
148.4	66.504	-0.10391	148.4	3106.09	-4.85327
148.5	20.7783	-0.03247	148.5	3100.74	-4.8449
148.6	-12.6021	0.01969	148.6	3085.23	-4.82068
148.7	-9.4734	0.0148	148.7	3081.78	-4.81528
148.8	33.6893	-0.05264	148.8	3102.05	-4.84695
148.9	84.3719	-0.13183	148.9	3099.38	-4.84278
149	81.6342	-0.12755	149	3105.73	-4.85271
149.1	60.6411	-0.09475	149.1	3108.34	-4.85678
149.2	26.2793	-0.04106	149.2	3098.43	-4.8413
149.3	-8.4796	0.01325	149.3	3087.35	-4.82399
149.4	14.5712	-0.02277	149.4	3086.14	-4.8221
149.5	45.6269	-0.07129	149.5	3081.08	-4.81419
149.6	68.5863	-0.10717	149.6	3084.97	-4.82027
149.7	78.9028	-0.12329	149.7	3091.98	-4.83122
149.8	66.7074	-0.10423	149.8	3089.93	-4.82801
149.9	52.852	-0.08258	149.9	3088.91	-4.82642
150	24.9267	-0.03895	150	3073.47	-4.8023
150.1	45.7177	-0.07143	150.1	3043.88	-4.75606
150.2	63.2147	-0.09877	150.2	3038.84	-4.74818
150.3	71.9957	-0.11249	150.3	3068.94	-4.79522
150.4	53.6433	-0.08382	150.4	3085.47	-4.82105
150.5	43.6098	-0.06814	150.5	3101.55	-4.84618
150.6	22.9303	-0.03583	150.6	3090.16	-4.82838
150.7	16.751	-0.02617	150.7	3078.94	-4.81085
150.8	42.434	-0.0663	150.8	3082.99	-4.81717
150.9	53.4962	-0.08359	150.9	3107.86	-4.85603
151	51.0904	-0.07983	151	3144.23	-4.91286
151.1	57.7487	-0.09023	151.1	3137.69	-4.90265
151.2	59.6349	-0.09318	151.2	3115.53	-4.86802
151.3	41.652	-0.06508	151.3	3125.12	-4.883
151.4	46.4392	-0.07256	151.4	3133.84	-4.89663
151.5	72.9388	-0.11397	151.5	3126.35	-4.88492
151.6	91.9414	-0.14366	151.6	3095.81	-4.8372
151.7	81.6994	-0.12766	151.7	3105.94	-4.85303
151.8	67.2141	-0.10502	151.8	3137.17	-4.90183
151.9	47.9218	-0.07488	151.9	3187.46	-4.9804
152	-6.7754	0.01059	152	3229.03	-5.04536
152.1	-42.0362	0.06568	152.1	3204.53	-5.00707
152.2	11.3632	-0.01775	152.2	3183.19	-4.97373
152.3	84.7208	-0.13238	152.3	3170.77	-4.95433
152.4	95.7123	-0.14955	152.4	3185.16	-4.97682
152.5	56.9108	-0.08892	152.5	3186.05	-4.9782
152.6	1.8286	-0.00286	152.6	3192.59	-4.98842
152.7	3.3593	-0.00525	152.7	3195.14	-4.99241
152.8	50.2382	-0.0785	152.8	3206.16	-5.00963
152.9	92.318	-0.14425	152.9	3207.41	-5.01158
153	100.255	-0.15665	153	3204.66	-5.00729
153.1	65.9787	-0.10309	153.1	3206.86	-5.01073
153.2	3.9957	-0.00624	153.2	3204.02	-5.00628
153.3	-9.9655	0.01557	153.3	3214.66	-5.0229
153.4	10.2947	-0.01609	153.4	3228.44	-5.04443
153.5	52.3852	-0.08185	153.5	3232.03	-5.05005
153.6	100.005	-0.15626	153.6	3231.89	-5.04984
153.7	119.989	-0.18748	153.7	3236.94	-5.05773
153.8	114.202	-0.17844	153.8	3246.78	-5.07309
153.9	125.025	-0.19535	153.9	3243.87	-5.06855
154	100.621	-0.15722	154	3242.82	-5.06691
154.1	59.1757	-0.09246	154.1	3243.21	-5.06752
154.2	49.7848	-0.07779	154.2	3248.41	-5.07564
154.3	58.4842	-0.09138	154.3	3243.48	-5.06794
154.4	77.8175	-0.12159	154.4	3238.29	-5.05983
154.5	96.6555	-0.15102	154.5	3239.93	-5.06239
154.6	113.079	-0.17669	154.6	3233.21	-5.05189
154.7	89.1016	-0.13922	154.7	3248.93	-5.07646
154.8	58.5555	-0.09149	154.8	3269.88	-5.10918
154.9	28.3776	-0.04434	154.9	3266.14	-5.10335
155	26.0279	-0.04067	155	3278.24	-5.12225
155.1	65.3671	-0.10214	155.1	3289.68	-5.14013
155.2	110.524	-0.17269	155.2	3279.41	-5.12408
155.3	86.1056	-0.13454	155.3	3264.51	-5.1008
155.4	46.7282	-0.07301	155.4	3287.71	-5.13705
155.5	44.0132	-0.06877	155.5	3306.01	-5.16564
155.6	40.2619	-0.06291	155.6	3290.48	-5.14137
155.7	59.2009	-0.0925	155.7	3275.59	-5.11811
155.8	78.9391	-0.12334	155.8	3262.29	-5.09733
155.9	58.8892	-0.09201	155.9	3288.43	-5.13818
156	32.2196	-0.05034	156	3299.78	-5.1559
156.1	35.87	-0.05605	156.1	3308.51	-5.16955
156.2	28.415	-0.0444	156.2	3307.9	-5.1686
156.3	7.5915	-0.01186	156.3	3304.32	-5.163
156.4	10.5989	-0.01656	156.4	3289.29	-5.13951
156.5	41.2708	-0.06449	156.5	3324.35	-5.1943
156.6	63.8997	-0.09984	156.6	3321.94	-5.19052
156.7	78.1521	-0.12211	156.7	3299.41	-5.15534
156.8	74.8972	-0.11703	156.8	3267.35	-5.10524
156.9	82.0805	-0.12825	156.9	3284.2	-5.13156
157	81.2459	-0.12695	157	3295.43	-5.1491
157.1	46.8949	-0.07327	157.1	3286.22	-5.13472
157.2	24.3245	-0.03801	157.2	3288.7	-5.13859
157.3	51.8831	-0.08107	157.3	3296.95	-5.15149
157.4	61.5778	-0.09622	157.4	3287.62	-5.1369
157.5	83.3562	-0.13024	157.5	3279.51	-5.12423
157.6	120.591	-0.18842	157.6	3284.45	-5.13195
157.7	86.5037	-0.13516	157.7	3276.97	-5.12026
157.8	43.5248	-0.06801	157.8	3269.64	-5.1088
157.9	49.3573	-0.07712	157.9	3271.37	-5.11151
158	67.6422	-0.10569	158	3289.95	-5.14055
158.1	68.0819	-0.10638	158.1	3306.83	-5.16692
158.2	77.0261	-0.12035	158.2	3295.46	-5.14916
158.3	95.9239	-0.14988	158.3	3284.86	-5.1326
158.4	68.5576	-0.10712	158.4	3307.55	-5.16805
158.5	5.0015	-0.00781	158.5	3308.74	-5.16991
158.6	-16.5971	0.02593	158.6	3287.88	-5.13731
158.7	21.7973	-0.03406	158.7	3285.71	-5.13393
158.8	55.6084	-0.08689	158.8	3312.05	-5.17508
158.9	85.6197	-0.13378	158.9	3338.05	-5.21571
159	115.12	-0.17988	159	3353.63	-5.24005
159.1	95.4254	-0.1491	159.1	3342.72	-5.223
159.2	49.9377	-0.07803	159.2	3340.4	-5.21937
159.3	5.7747	-0.00902	159.3	3338.5	-5.21641
159.4	11.6201	-0.01816	159.4	3341.76	-5.2215
159.5	36.4419	-0.05694	159.5	3357.49	-5.24609
159.6	78.0736	-0.12199	159.6	3348.62	-5.23221
159.7	117.985	-0.18435	159.7	3334.93	-5.21082
159.8	96.6056	-0.15095	159.8	3307.31	-5.16767
159.9	64.7918	-0.10124	159.9	3346.6	-5.22906
160	30.8749	-0.04824	160	3376.13	-5.27521
160.1	29.9286	-0.04676	160.1	3418.46	-5.34134
160.2	45.4618	-0.07103	160.2	3418.43	-5.3413
160.3	69.382	-0.10841	160.3	3398.51	-5.31017
160.4	94.6788	-0.14794	160.4	3415.98	-5.33747
160.5	63.1166	-0.09862	160.5	3398.09	-5.30951
160.6	37.7049	-0.05891	160.6	3362.44	-5.25381
160.7	36.2572	-0.05665	160.7	3337.67	-5.21511
160.8	45.3408	-0.07084	160.8	3323.94	-5.19366
160.9	46.4866	-0.07264	160.9	3362.99	-5.25468
161	50.2656	-0.07854	161	3370.21	-5.26595
161.1	67.6139	-0.10565	161.1	3357.14	-5.24553
161.2	103.266	-0.16135	161.2	3385.33	-5.28958
161.3	109.415	-0.17096	161.3	3400.05	-5.31258
161.4	72.1467	-0.11273	161.4	3388.5	-5.29453
161.5	44.8284	-0.07004	161.5	3377.8	-5.27781
161.6	10.204	-0.01594	161.6	3416.25	-5.33789
161.7	11.7045	-0.01829	161.7	3438.19	-5.37217
161.8	76.9012	-0.12016	161.8	3460.06	-5.40635
161.9	129.531	-0.20239	161.9	3476.06	-5.43134
162	118.948	-0.18586	162	3465.61	-5.41502
162.1	58.0421	-0.09069	162.1	3467.67	-5.41823
162.2	19.1378	-0.0299	162.2	3452.75	-5.39493
162.3	18.9803	-0.02966	162.3	3437.05	-5.3704
162.4	37.0579	-0.0579	162.4	3441.14	-5.37679
162.5	70.8094	-0.11064	162.5	3461.78	-5.40903
162.6	118.88	-0.18575	162.6	3449.11	-5.38924
162.7	168.864	-0.26385	162.7	3395.28	-5.30512
162.8	103.898	-0.16234	162.8	3427.9	-5.35609
162.9	63.9588	-0.09994	162.9	3459	-5.40469
163	39.398	-0.06156	163	3464.34	-5.41303
163.1	28.8319	-0.04505	163.1	3455.51	-5.39924
163.2	34.9366	-0.05459	163.2	3452.6	-5.39468
163.3	67.4393	-0.10537	163.3	3461.95	-5.40929
163.4	110.212	-0.17221	163.4	3458.66	-5.40416
163.5	100.369	-0.15683	163.5	3452.1	-5.3939
163.6	38.9323	-0.06083	163.6	3470.85	-5.4232
163.7	2.1329	-0.00333	163.7	3480.01	-5.43751
163.8	35.713	-0.0558	163.8	3478.73	-5.43552
163.9	58.3761	-0.09121	163.9	3469.55	-5.42117
164	60.8726	-0.09511	164	3481.53	-5.43989
164.1	55.1609	-0.08619	164.1	3479.09	-5.43608
164.2	46.995	-0.07343	164.2	3476.84	-5.43256
164.3	71.4773	-0.11168	164.3	3473.43	-5.42724
164.4	101.439	-0.1585	164.4	3481.54	-5.43991
164.5	105.394	-0.16468	164.5	3480.25	-5.43789
164.6	78.7836	-0.1231	164.6	3465.21	-5.41439
164.7	77.4397	-0.121	164.7	3444.94	-5.38272
164.8	46.598	-0.07281	164.8	3418.85	-5.34195
164.9	32.2368	-0.05037	164.9	3406.86	-5.32322
165	48.5251	-0.07582	165	3444.16	-5.3815
165.1	101.593	-0.15874	165.1	3466.62	-5.4166
165.2	137.265	-0.21448	165.2	3471.55	-5.4243
165.3	100.248	-0.15664	165.3	3465.29	-5.41452
165.4	65.3551	-0.10212	165.4	3466.78	-5.41685
165.5	45.8871	-0.0717	165.5	3465.84	-5.41537
165.6	64.908	-0.10142	165.6	3451.99	-5.39373
165.7	86.3739	-0.13496	165.7	3416.27	-5.33793
165.8	94.6035	-0.14782	165.8	3413.72	-5.33393
165.9	116.804	-0.18251	165.9	3445.63	-5.3838
166	119.706	-0.18704	166	3458.47	-5.40386
166.1	86.8342	-0.13568	166.1	3439.34	-5.37398
166.2	52.2445	-0.08163	166.2	3418.62	-5.3416
166.3	13.6167	-0.02128	166.3	3437.47	-5.37105
166.4	38.2178	-0.05972	166.4	3443.18	-5.37997
166.5	78.2459	-0.12226	166.5	3442.89	-5.37952
166.6	123.296	-0.19265	166.6	3437.74	-5.37148
166.7	115.639	-0.18069	166.7	3485.17	-5.44557
166.8	94.6403	-0.14788	166.8	3501.11	-5.47048
166.9	59.5252	-0.09301	166.9	3472.98	-5.42654
167	20.0712	-0.03136	167	3430.59	-5.3603
167.1	16.8064	-0.02626	167.1	3435.7	-5.36829
167.2	76.3345	-0.11927	167.2	3482.04	-5.44069
167.3	142.753	-0.22305	167.3	3488.3	-5.45046
167.4	130.746	-0.20429	167.4	3463.78	-5.41216
167.5	68.8717	-0.10761	167.5	3478.49	-5.43514
167.6	39.8608	-0.06228	167.6	3489.72	-5.45268
167.7	36.827	-0.05754	167.7	3488.85	-5.45133
167.8	58.2811	-0.09106	167.8	3479.48	-5.43669
167.9	134.329	-0.20989	167.9	3479.53	-5.43677
168	162.621	-0.2541	168	3494.59	-5.4603
168.1	125.001	-0.19531	168.1	3518.28	-5.4973
168.2	75.6124	-0.11814	168.2	3566.05	-5.57195
168.3	56.7644	-0.08869	168.3	3592.22	-5.61284
168.4	50.4894	-0.07889	168.4	3567.97	-5.57495
168.5	63.8986	-0.09984	168.5	3545.95	-5.54054
168.6	84.3147	-0.13174	168.6	3515.14	-5.4924
168.7	54.9977	-0.08593	168.7	3517.59	-5.49623
168.8	55.2156	-0.08627	168.8	3512.57	-5.48839
168.9	57.7959	-0.09031	168.9	3503.86	-5.47477
169	56.5698	-0.08839	169	3499.66	-5.46821
169.1	77.7056	-0.12142	169.1	3486.61	-5.44783
169.2	111.52	-0.17425	169.2	3484.8	-5.445
169.3	90.5348	-0.14146	169.3	3496.83	-5.4638
169.4	59.1799	-0.09247	169.4	3515.85	-5.49352
169.5	64.4915	-0.10077	169.5	3534.12	-5.52206
169.6	83.3292	-0.1302	169.6	3506.78	-5.47934
169.7	94.4133	-0.14752	169.7	3500.39	-5.46936
169.8	85.452	-0.13352	169.8	3505.03	-5.47661
169.9	41.4869	-0.06482	169.9	3514.41	-5.49126
170	56.1301	-0.0877	170	3507.99	-5.48123
170.1	93.0122	-0.14533	170.1	3501.42	-5.47096
170.2	106.137	-0.16584	170.2	3494.23	-5.45973
170.3	62.5835	-0.09779	170.3	3496.35	-5.46304
170.4	38.9903	-0.06092	170.4	3507.54	-5.48053
170.5	47.6646	-0.07448	170.5	3512.54	-5.48834
170.6	43.395	-0.0678	170.6	3500.24	-5.46912
170.7	6.8267	-0.01067	170.7	3499.13	-5.46739
170.8	21.4423	-0.0335	170.8	3542.84	-5.5357
170.9	57.473	-0.0898	170.9	3535.41	-5.52408
171	78.1658	-0.12213	171	3517.92	-5.49675
171.1	88.9188	-0.13894	171.1	3492.03	-5.4563
171.2	94.9801	-0.14841	171.2	3465.64	-5.41506
171.3	87.6616	-0.13697	171.3	3486.59	-5.44779
171.4	83.1734	-0.12996	171.4	3509.76	-5.484
171.5	87.4535	-0.13665	171.5	3516.35	-5.4943
171.6	76.8305	-0.12005	171.6	3520.14	-5.50022
171.7	86.0109	-0.13439	171.7	3536.75	-5.52617
171.8	86.1075	-0.13454	171.8	3538.34	-5.52865
171.9	81.7309	-0.1277	171.9	3529.9	-5.51547
172	85.9874	-0.13436	172	3539.19	-5.52999
172.1	104.308	-0.16298	172.1	3547.51	-5.54298
172.2	59.6202	-0.09316	172.2	3534.84	-5.52318
172.3	52.6791	-0.08231	172.3	3505.03	-5.4766
172.4	48.6762	-0.07606	172.4	3493.25	-5.4582
172.5	48.9936	-0.07655	172.5	3512.67	-5.48854
172.6	63.9452	-0.09991	172.6	3520.13	-5.5002
172.7	87.4398	-0.13662	172.7	3508.28	-5.48168
172.8	123.763	-0.19338	172.8	3506.08	-5.47825
172.9	91.6507	-0.1432	172.9	3503.83	-5.47474
173	51.5113	-0.08049	173	3521.24	-5.50193
173.1	46.9209	-0.07331	173.1	3501.86	-5.47166
173.2	58.6646	-0.09166	173.2	3472.33	-5.42551
173.3	62.9533	-0.09836	173.3	3486.46	-5.44759
173.4	51.3162	-0.08018	173.4	3519.25	-5.49883
173.5	1.1629	-0.00182	173.5	3521.16	-5.50181
173.6	-26.0539	0.04071	173.6	3496.87	-5.46386
173.7	21.0053	-0.03282	173.7	3498.24	-5.466
173.8	93.5264	-0.14614	173.8	3510.47	-5.48511
173.9	108.913	-0.17018	173.9	3522.62	-5.5041
174	98.6115	-0.15408	174	3500.26	-5.46916
174.1	52.3739	-0.08183	174.1	3499.37	-5.46777
174.2	-6.7079	0.01048	174.2	3491.11	-5.45486
174.3	-20.8799	0.03262	174.3	3502.61	-5.47283
174.4	21.9889	-0.03436	174.4	3487.19	-5.44874
174.5	88.2651	-0.13791	174.5	3484.32	-5.44426
174.6	110.106	-0.17204	174.6	3467.18	-5.41747
174.7	107.452	-0.16789	174.7	3438.15	-5.37211
174.8	57.5512	-0.08992	174.8	3447.69	-5.38702
174.9	-10.8926	0.01702	174.9	3474.69	-5.4292
175	-31.1894	0.04873	175	3495.78	-5.46216
175.1	15.8334	-0.02474	175.1	3495.24	-5.46132
175.2	77.5015	-0.1211	175.2	3474.03	-5.42818
175.3	92.5677	-0.14464	175.3	3483.89	-5.44358
175.4	103.892	-0.16233	175.4	3542.66	-5.5354
175.5	85.7762	-0.13403	175.5	3544.93	-5.53895
175.6	32.8425	-0.05132	175.6	3507.79	-5.48092
175.7	17.64	-0.02756	175.7	3462.99	-5.41092
175.8	33.6867	-0.05264	175.8	3447.05	-5.38602
175.9	77.2557	-0.12071	175.9	3475.46	-5.43041
176	115.526	-0.18051	176	3492.44	-5.45694
176.1	107.283	-0.16763	176.1	3478.01	-5.43439
176.2	45.6031	-0.07125	176.2	3474.12	-5.42831
176.3	18.8782	-0.0295	176.3	3498.52	-5.46644
176.4	40.9365	-0.06396	176.4	3509.47	-5.48355
176.5	66.2336	-0.10349	176.5	3501.61	-5.47127
176.6	82.1998	-0.12844	176.6	3470.66	-5.4229
176.7	98.7434	-0.15429	176.7	3465.86	-5.4154
176.8	87.2696	-0.13636	176.8	3477	-5.43281
176.9	50.9141	-0.07955	176.9	3476.52	-5.43206
177	36.4065	-0.05689	177	3452.41	-5.39439
177.1	45.4461	-0.07101	177.1	3469.78	-5.42153
177.2	45.3007	-0.07078	177.2	3510.8	-5.48562
177.3	59.4546	-0.0929	177.3	3542.69	-5.53545
177.4	83.693	-0.13077	177.4	3562.24	-5.566
177.5	69.2945	-0.10827	177.5	3551.46	-5.54916
177.6	53.742	-0.08397	177.6	3528.39	-5.51311
177.7	80.0269	-0.12504	177.7	3512.3	-5.48796
177.8	95.3055	-0.14891	177.8	3536.97	-5.52652
177.9	88.4505	-0.1382	177.9	3542.55	-5.53524
178	63.4922	-0.09921	178	3501.26	-5.47071
178.1	42.9461	-0.0671	178.1	3485.38	-5.4459
178.2	50.3579	-0.07868	178.2	3494.36	-5.45994
178.3	105.618	-0.16503	178.3	3528.16	-5.51276
178.4	111.143	-0.17366	178.4	3540.63	-5.53224
178.5	72.4776	-0.11325	178.5	3509.9	-5.48422
178.6	55.3296	-0.08645	178.6	3513.88	-5.49043
178.7	67.1287	-0.10489	178.7	3553.05	-5.55164
178.8	85.0102	-0.13283	178.8	3604.64	-5.63224
178.9	104.909	-0.16392	178.9	3567.09	-5.57357
179	87.8934	-0.13733	179	3523.85	-5.50602
179.1	86.1474	-0.13461	179.1	3511.31	-5.48642
179.2	64.2422	-0.10038	179.2	3535.16	-5.52369
179.3	61.6781	-0.09637	179.3	3525.73	-5.50896
179.4	82.8396	-0.12944	179.4	3514.95	-5.49211
179.5	83.7863	-0.13092	179.5	3524.1	-5.5064
179.6	51.394	-0.0803	179.6	3511.11	-5.48611
179.7	51.8289	-0.08098	179.7	3495.37	-5.46152
179.8	68.7218	-0.10738	179.8	3515.61	-5.49314
179.9	93.0917	-0.14546	179.9	3559.16	-5.56118
180	102.069	-0.15948	180	3598.95	-5.62337
180.1	94.6598	-0.14791	180.1	3561.56	-5.56494
180.2	55.7301	-0.08708	180.2	3535.28	-5.52387
180.3	24.2866	-0.03795	180.3	3531.2	-5.5175
180.4	34.2457	-0.05351	180.4	3542.32	-5.53488
180.5	73.3949	-0.11468	180.5	3529.15	-5.5143
180.6	105.791	-0.1653	180.6	3516.56	-5.49463
180.7	122.059	-0.19072	180.7	3518.92	-5.49831
180.8	94.8617	-0.14822	180.8	3555.92	-5.55613
180.9	13.2482	-0.0207	180.9	3569.57	-5.57745
181	10.9106	-0.01705	181	3557.19	-5.5581
181.1	48.2654	-0.07541	181.1	3546.63	-5.54161
181.2	101.356	-0.15837	181.2	3568.02	-5.57503
181.3	130.072	-0.20324	181.3	3586.24	-5.6035
181.4	158.406	-0.24751	181.4	3561.54	-5.5649
181.5	128.7	-0.20109	181.5	3516.28	-5.49419
181.6	38.1088	-0.05954	181.6	3494.63	-5.46035
181.7	30.8728	-0.04824	181.7	3499.29	-5.46764
181.8	39.065	-0.06104	181.8	3521.88	-5.50294
181.9	51.8378	-0.081	181.9	3522.14	-5.50334
182	85.4067	-0.13345	182	3532.49	-5.51951
182.1	123.506	-0.19298	182.1	3543.19	-5.53623
182.2	102.104	-0.15954	182.2	3532.89	-5.52014
182.3	62.2294	-0.09723	182.3	3526.28	-5.50982
182.4	32.1069	-0.05017	182.4	3541.44	-5.53349
182.5	78.5481	-0.12273	182.5	3547.23	-5.54254
182.6	96.1325	-0.15021	182.6	3536.84	-5.52631
182.7	100.52	-0.15706	182.7	3521.22	-5.50191
182.8	101.473	-0.15855	182.8	3528.4	-5.51313
182.9	86.7903	-0.13561	182.9	3543.59	-5.53686
183	69.4903	-0.10858	183	3549.55	-5.54616
183.1	59.2084	-0.09251	183.1	3561.44	-5.56475
183.2	65.683	-0.10263	183.2	3572.18	-5.58154
183.3	80.1627	-0.12525	183.3	3561.32	-5.56457
183.4	135.104	-0.2111	183.4	3546.66	-5.54166
183.5	138.782	-0.21685	183.5	3558.04	-5.55944
183.6	82.6561	-0.12915	183.6	3562.87	-5.56698
183.7	46.1509	-0.07211	183.7	3575.81	-5.5872
183.8	36.1842	-0.05654	183.8	3580.53	-5.59458
183.9	49.6946	-0.07765	183.9	3572.41	-5.58189
184	67.8735	-0.10605	184	3591.41	-5.61157
184.1	65.6396	-0.10256	184.1	3608.19	-5.6378
184.2	74.4754	-0.11637	184.2	3597.61	-5.62126
184.3	61.6359	-0.09631	184.3	3581.59	-5.59623
184.4	54.823	-0.08566	184.4	3588.85	-5.60757
184.5	42.1911	-0.06592	184.5	3602.42	-5.62878
184.6	48.7242	-0.07613	184.6	3577.22	-5.58941
184.7	74.2686	-0.11604	184.7	3573.51	-5.5836
184.8	88.7871	-0.13873	184.8	3592.54	-5.61334
184.9	86.9387	-0.13584	184.9	3614.23	-5.64724
185	73.4865	-0.11482	185	3650.71	-5.70423
185.1	62.2956	-0.09734	185.1	3648.92	-5.70144
185.2	58.1556	-0.09087	185.2	3628.59	-5.66967
185.3	55.8162	-0.08721	185.3	3621.31	-5.65829
185.4	90.1233	-0.14082	185.4	3621.22	-5.65815
185.5	111.095	-0.17359	185.5	3625.37	-5.66463
185.6	116.825	-0.18254	185.6	3528.7	-5.51359
185.7	101.939	-0.15928	185.7	3553.77	-5.55276
185.8	87.6558	-0.13696	185.8	3590.01	-5.6094
185.9	57.8203	-0.09034	185.9	3614.32	-5.64737
186	21.2273	-0.03317	186	3620.31	-5.65674
186.1	52.6643	-0.08229	186.1	3621.59	-5.65874
186.2	93.4373	-0.146	186.2	3614.01	-5.64689
186.3	121.818	-0.19034	186.3	3559.79	-5.56217
186.4	91.7725	-0.14339	186.4	3574.91	-5.5858
186.5	72.7062	-0.1136	186.5	3638.49	-5.68514
186.6	61.4943	-0.09608	186.6	3671.84	-5.73725
186.7	53.1552	-0.08306	186.7	3656.35	-5.71305
186.8	45.1702	-0.07058	186.8	3636.34	-5.68179
186.9	41.7163	-0.06518	186.9	3651.9	-5.7061
187	21.4027	-0.03344	187	3647.73	-5.69957
187.1	19.2882	-0.03014	187.1	3638.14	-5.6846
187.2	45.8394	-0.07162	187.2	3637.01	-5.68282
187.3	95.0771	-0.14856	187.3	3665.04	-5.72663
187.4	128.792	-0.20124	187.4	3649.1	-5.70171
187.5	103.922	-0.16238	187.5	3641.58	-5.68997
187.6	8.2238	-0.01285	187.6	3657.62	-5.71504
187.7	-8.4571	0.01321	187.7	3715.55	-5.80555
187.8	25.8869	-0.04045	187.8	3769.71	-5.89018
187.9	77.1052	-0.12048	187.9	3743.02	-5.84847
188	117.068	-0.18292	188	3706.56	-5.7915
188.1	119.05	-0.18602	188.1	3671.84	-5.73725
188.2	54.3502	-0.08492	188.2	3628.68	-5.6698
188.3	15.8401	-0.02475	188.3	3632.55	-5.67586
188.4	25.5198	-0.03987	188.4	3647.62	-5.69941
188.5	79.5456	-0.12429	188.5	3649.46	-5.70228
188.6	129.696	-0.20265	188.6	3668.44	-5.73193
188.7	119.105	-0.1861	188.7	3677.36	-5.74588
188.8	49.791	-0.0778	188.8	3644.85	-5.69508
188.9	27.1323	-0.04239	188.9	3647.61	-5.69939
189	48.3394	-0.07553	189	3676.43	-5.74443
189.1	81.1254	-0.12676	189.1	3715.11	-5.80485
189.2	132.325	-0.20676	189.2	3749.11	-5.85799
189.3	154.198	-0.24093	189.3	3720.77	-5.8137
189.4	82.0257	-0.12817	189.4	3705.22	-5.78941
189.5	44.7376	-0.0699	189.5	3680.5	-5.75078
189.6	52.0084	-0.08126	189.6	3663.18	-5.72372
189.7	76.4745	-0.11949	189.7	3652.68	-5.70732
189.8	91.8518	-0.14352	189.8	3675.9	-5.74359
189.9	103.77	-0.16214	189.9	3686.69	-5.76045
190	108.616	-0.16971	190	3656.26	-5.71291
190.1	90.2877	-0.14107	190.1	3652.65	-5.70727
190.2	59.1923	-0.09249	190.2	3681.67	-5.7526
190.3	47.7971	-0.07468	190.3	3717.51	-5.80861
190.4	70.4297	-0.11005	190.4	3693.87	-5.77168
190.5	102.181	-0.15966	190.5	3668.9	-5.73266
190.6	127.928	-0.19989	190.6	3661.86	-5.72166
190.7	116.907	-0.18267	190.7	3667.43	-5.73035
190.8	44.4231	-0.06941	190.8	3681.82	-5.75284
190.9	13.4956	-0.02109	190.9	3660.97	-5.72026
191	52.3185	-0.08175	191	3629.42	-5.67097
191.1	113.802	-0.17782	191.1	3648.74	-5.70115
191.2	127.195	-0.19874	191.2	3696.91	-5.77642
191.3	95.4207	-0.14909	191.3	3718.85	-5.8107
191.4	16.5834	-0.02591	191.4	3715.99	-5.80623
191.5	15.3654	-0.02401	191.5	3674.9	-5.74203
191.6	51.2924	-0.08014	191.6	3678.51	-5.74767
191.7	88.413	-0.13815	191.7	3688.05	-5.76258
191.8	97.9426	-0.15304	191.8	3669.45	-5.73351
191.9	89.9548	-0.14055	191.9	3678.85	-5.74821
192	55.7199	-0.08706	192	3713.43	-5.80223
192.1	1.4499	-0.00227	192.1	3694.3	-5.77235
192.2	16.6306	-0.02599	192.2	3664.17	-5.72526
192.3	65.8908	-0.10295	192.3	3646.52	-5.69768
192.4	110.421	-0.17253	192.4	3648.17	-5.70027
192.5	126.818	-0.19815	192.5	3641.38	-5.68965
192.6	129.534	-0.2024	192.6	3637.22	-5.68316
192.7	138.97	-0.21714	192.7	3610.92	-5.64206
192.8	129.989	-0.20311	192.8	3633.09	-5.6767
192.9	84.6844	-0.13232	192.9	3668.42	-5.7319
193	64.6297	-0.10098	193	3704.9	-5.78891
193.1	49.8765	-0.07793	193.1	3712.44	-5.80069
193.2	44.8206	-0.07003	193.2	3684.03	-5.75629
193.3	99.1162	-0.15487	193.3	3689.13	-5.76427
193.4	125.413	-0.19596	193.4	3677.69	-5.74639
193.5	103.279	-0.16137	193.5	3666.43	-5.72879
193.6	64.7846	-0.10123	193.6	3667.15	-5.72992
193.7	51.0644	-0.07979	193.7	3665.12	-5.72675
193.8	45.3674	-0.07089	193.8	3677.28	-5.74575
193.9	86.5097	-0.13517	193.9	3697.57	-5.77746
194	154.65	-0.24164	194	3720.9	-5.8139
194.1	198.615	-0.31034	194.1	3741.42	-5.84597
194.2	150.698	-0.23547	194.2	3695.96	-5.77493
194.3	95.4271	-0.1491	194.3	3683.07	-5.7548
194.4	31.7737	-0.04965	194.4	3686.26	-5.75977
194.5	22.6274	-0.03536	194.5	3707.48	-5.79294
194.6	21.4343	-0.03349	194.6	3718.57	-5.81027
194.7	53.2629	-0.08322	194.7	3709.34	-5.79584
194.8	106.618	-0.16659	194.8	3706.47	-5.79136
194.9	115.231	-0.18005	194.9	3723.3	-5.81765
195	77.1344	-0.12052	195	3733.85	-5.83414
195.1	16.4244	-0.02566	195.1	3727.8	-5.82469
195.2	10.328	-0.01614	195.2	3719.5	-5.81172
195.3	47.2087	-0.07376	195.3	3723.53	-5.81802
195.4	84.6752	-0.1323	195.4	3711.19	-5.79873
195.5	104.778	-0.16372	195.5	3706.26	-5.79103
195.6	98.8288	-0.15442	195.6	3720.37	-5.81308
195.7	76.6701	-0.1198	195.7	3739.45	-5.84288
195.8	19.982	-0.03122	195.8	3728.53	-5.82583
195.9	9.7394	-0.01522	195.9	3710.01	-5.79689
196	44.9422	-0.07022	196	3721.5	-5.81484
196.1	101.828	-0.15911	196.1	3752.91	-5.86393
196.2	126.723	-0.198	196.2	3750.88	-5.86075
196.3	117.649	-0.18383	196.3	3732.7	-5.83235
196.4	84.904	-0.13266	196.4	3741.64	-5.84631
196.5	38.5867	-0.06029	196.5	3764.76	-5.88244
196.6	24.2236	-0.03785	196.6	3756.61	-5.8697
196.7	49.1032	-0.07672	196.7	3725.6	-5.82126
196.8	88.907	-0.13892	196.8	3724.82	-5.82003
196.9	117.046	-0.18288	196.9	3769.64	-5.89006
197	111.274	-0.17387	197	3826.53	-5.97896
197.1	60.9339	-0.09521	197.1	3830.79	-5.98561
197.2	33.699	-0.05265	197.2	3780.92	-5.90769
197.3	46.4527	-0.07258	197.3	3779.73	-5.90583
197.4	92.8118	-0.14502	197.4	3775.39	-5.89905
197.5	146.307	-0.2286	197.5	3759.86	-5.87478
197.6	156.338	-0.24428	197.6	3749.95	-5.8593
197.7	104.002	-0.1625	197.7	3742.54	-5.84773
197.8	45.9198	-0.07175	197.8	3738.94	-5.8421
197.9	33.6618	-0.0526	197.9	3724.65	-5.81977
198	32.4826	-0.05075	198	3697.02	-5.7766
198.1	49.8615	-0.07791	198.1	3710.94	-5.79835
198.2	126.072	-0.19699	198.2	3738.67	-5.84167
198.3	161.182	-0.25185	198.3	3759.8	-5.87468
198.4	113.542	-0.17741	198.4	3802.33	-5.94114
198.5	70.2491	-0.10976	198.5	3778.33	-5.90364
198.6	69.0925	-0.10796	198.6	3762.97	-5.87964
198.7	61.7678	-0.09651	198.7	3767.91	-5.88737
198.8	45.2421	-0.07069	198.8	3780.38	-5.90685
198.9	40.6195	-0.06347	198.9	3766.81	-5.88564
199	69.3147	-0.1083	199	3767.78	-5.88716
199.1	105.584	-0.16497	199.1	3783.58	-5.91185
199.2	76.2657	-0.11917	199.2	3797.08	-5.93293
199.3	66.6236	-0.1041	199.3	3817.14	-5.96427
199.4	68.3309	-0.10677	199.4	3817.03	-5.9641
199.5	71.6872	-0.11201	199.5	3801.83	-5.94036
199.6	70.7392	-0.11053	199.6	3813.49	-5.95857
199.7	89.7689	-0.14026	199.7	3807.43	-5.94911
199.8	144.458	-0.22572	199.8	3815.15	-5.96118
[truncated: 8,002 more rows]
