# Supplementary material for: Superionic effect and anisotropic texture in Earth’s inner core driven by geomagnetic field
Source: Nat Commun. 2023 Mar 24;14:1656. doi: 10.1038/s41467-023-37376-1 (PMC10039083; doi:10.1038/s41467-023-37376-1)
Supplement: Supplementary file 3 — Source Data [file 41467_2023_37376_MOESM3_ESM.zip › Figure 4.xlsx]

## Sheet: Sheet1
ξ（degree）	VP(AEP)	VP(PREM)	VP (IEP)		ξ（degree）	VP(ref. 13)	ξ（degree）	VP(ref. 40)
0	11.4933	11.2662	11.4933		0.70681	11.6701	90	11.2385
1	11.4926	11.2662	11.4926		2.12042	11.6649	89.5691	11.2385
2	11.4907	11.2662	11.4907		3.29843	11.6598	88.9946	11.2385
3	11.4874	11.2662	11.4874		4.47644	11.6546	88.1329	11.2385
4	11.4829	11.2662	11.4829		5.65445	11.6443	87.1275	11.2367
5	11.4771	11.2662	11.4771		6.59686	11.634	86.2657	11.235
6	11.4701	11.2662	11.4701		7.53927	11.6237	85.5476	11.2332
7	11.4619	11.2662	11.4619		8.48168	11.6134	84.3986	11.2296
8	11.4525	11.2662	11.4525		9.42408	11.6031	83.2495	11.2261
9	11.442	11.2662	11.442		10.1309	11.5928	81.526	11.219
10	11.4303	11.2662	11.4303		11.0733	11.5773	80.377	11.2137
11	11.4177	11.2662	11.4177		11.7801	11.5619	78.7971	11.2048
12	11.4041	11.2662	11.4041		12.4869	11.5516	77.2172	11.196
13	11.3895	11.2662	11.3895		13.1937	11.5412	75.3501	11.1836
14	11.3741	11.2662	11.3741		13.9005	11.5258	73.1957	11.1694
15	11.3579	11.2662	11.3579		14.8429	11.5052	71.6158	11.1588
16	11.341	11.2662	11.341		15.7853	11.4845	70.1795	11.1481
17	11.3234	11.2662	11.3234		17.1989	11.4588	68.5996	11.1375
18	11.3053	11.2662	11.3053		17.9058	11.4433	66.7325	11.1251
19	11.2867	11.2662	11.2867		18.6126	11.4227	65.7271	11.118
20	11.2676	11.2662	11.2676		19.7906	11.3969	64.2908	11.1091
21	11.2483	11.2662	11.2483		21.4398	11.3608	62.2801	11.0985
22	11.2287	11.2662	11.2287		22.8534	11.3247	61.2747	11.0932
23	11.2089	11.2662	11.2089		24.5026	11.2835	59.6948	11.0861
24	11.1891	11.2662	11.1891		26.3874	11.2371	58.6894	11.0826
25	11.1694	11.2662	11.1694		28.0367	11.201	57.2531	11.079
26	11.1497	11.2662	11.1497		29.4503	11.1649	55.8169	11.0755
27	11.1303	11.2662	11.1303		30.8639	11.134	54.0934	11.0737
28	11.1111	11.2662	11.1111		32.5131	11.0979	52.8007	11.0737
29	11.0923	11.2662	11.0923		33.9267	11.067	51.5081	11.0755
30	11.074	11.2662	11.074		35.5759	11.0361	49.4973	11.0808
31	11.0562	11.2662	11.0562		36.9895	11.0103	47.3429	11.0897
32	11.039	11.2662	11.039		38.6387	10.9845	44.7576	11.1056
33	11.0226	11.2662	11.0226		40.5236	10.9536	43.1777	11.118
34	11.0069	11.2662	11.0069		42.1728	10.933	40.8797	11.1393
35	10.9921	11.2662	10.9921		43.822	10.9175	39.1562	11.157
36	10.9782	11.2662	10.9782		46.178	10.9021	37.4327	11.1783
37	10.9652	11.2662	10.9652		48.0628	10.8918	34.2729	11.2208
38	10.9533	11.2662	10.9533		49.9476	10.8866	31.9749	11.2545
39	10.9425	11.2662	10.9425		51.1257	10.8866	30.5386	11.2775
40	10.9328	11.2662	10.9328		53.0105	10.8918	29.3896	11.2952
41	10.9243	11.2662	10.9243		54.1885	10.8969	27.3788	11.3271
42	10.9169	11.2662	10.9169		55.1309	10.9021	24.3627	11.3767
43	10.9108	11.2662	10.9108		56.0733	10.9072	18.9048	11.4671
44	10.9059	11.2662	10.9059		57.2513	10.9175	16.7505	11.499
45	10.9023	11.2662	10.9023		58.4293	10.9278	15.0269	11.522
46	10.9	11.2662	10.9		59.6073	10.9381	12.1544	11.5575
47	10.8989	11.2662	10.8989		61.4922	10.9588	8.85099	11.5912
48	10.8992	11.2662	10.8992		62.9058	10.9742	7.41472	11.6036
49	10.9006	11.2662	10.9006		64.0838	10.9897	5.54758	11.616
50	10.9033	11.2662	10.9033		65.0262	11	3.68043	11.6248
51	10.9072	11.2662	10.9072		66.4398	11.0206	2.9623	11.6266
52	10.9123	11.2662	10.9123		67.8534	11.0412	1.52603	11.6301
53	10.9186	11.2662	10.9186		69.267	11.0619	0.23339	11.6301
54	10.9259	11.2662	10.9259		70.6806	11.0825
55	10.9343	11.2662	10.9343		71.8586	11.0979
56	10.9437	11.2662	10.9437		72.5654	11.1082
57	10.954	11.2662	10.954		73.5079	11.1186
58	10.9652	11.2662	10.9652		74.6859	11.134
59	10.9772	11.2662	10.9772		76.0995	11.1546
60	10.99	11.2662	10.99		77.2775	11.1701
61	11.0034	11.2662	11.0034		78.9267	11.1856
62	11.0175	11.2662	11.0175		80.3403	11.201
63	11.032	11.2662	11.032		81.9895	11.2165
64	11.0469	11.2662	11.0469		83.1675	11.2268
65	11.0622	11.2662	11.0622		84.8167	11.2371
66	11.0778	11.2662	11.0778		86.466	11.2423
67	11.0935	11.2662	11.0935		87.644	11.2474
68	11.1094	11.2662	11.1094		88.822	11.2474
69	11.1252	11.2662	11.1252		89.7644	11.2474
70	11.141	11.2662	11.141
71	11.1566	11.2662	11.1566
72	11.1719	11.2662	11.1719
73	11.187	11.2662	11.187
74	11.2016	11.2662	11.2016
75	11.2158	11.2662	11.2158
76	11.2294	11.2662	11.2294
77	11.2424	11.2662	11.2424
78	11.2547	11.2662	11.2547
79	11.2662	11.2662	11.2662
80	11.277	11.2662	11.277
81	11.2869	11.2662	11.2869
82	11.2959	11.2662	11.2959
83	11.304	11.2662	11.304
84	11.311	11.2662	11.311
85	11.3171	11.2662	11.3171
86	11.322	11.2662	11.322
87	11.3259	11.2662	11.3259
88	11.3287	11.2662	11.3287
89	11.3304	11.2662	11.3304
90	11.331	11.2662	11.331
